# Supplementary material for: Test-retest reliability of the HEXACO-100—And the value of multiple measurements for assessing reliability
Source: PLoS One. 2022 Jan 13;17(1):e0262465. doi: 10.1371/journal.pone.0262465 (PMC8757920; doi:10.1371/journal.pone.0262465)
Supplement: S1 File — (XLSX) [file pone.0262465.s002.xlsx]

## Sheet: HEXACO Domains - T1
O	C	A	X	E	H
3.625	3.25	3.33333	2.5	3.125	3
2.95833	3.75	2.79167	2.7	3.4375	4
3.83333	3.45	3.375	3.3	3.1875	3.8125
3.41667	2.7	3	3.2	3.0625	2.625
3.45833	3.95	2.875	2.9	3.5625	3
3.08333	2.25	3.625	1.9	3.6875	2.6875
3.25	3.7	2.95833	2.55	2.875	2.6875
3.08333	2.95	2.625	3.1	2.8125	3.1875
4.125	4.05	3.08333	2.65	4.125	3.25
3.66667	3.9	2.79167	2.5	3.375	3.75
2.58333	3.6	2.95833	2.3	3.4375	3.3125
3.41667	3.8	3.29167	2.7	3.875	3.8125
3.08333	3.5	3.33333	2.95	3.0625	4.0625
3.79167	3.85	3.04167	2.8	4.25	3.0625
3.41667	2.75	3.375	2.35	4.625	3.125
3.25	3.65	2.83333	3.25	3.8125	2.625
3.04167	3.5	3.375	2.5	3.3125	3.5
3.16667	3.55	3.58333	2.75	3.8125	4.375
2.91667	3.7	3.33333	2.25	3.3125	4
4	4.5	2.91667	3.2	2.375	3.4375
3.04167	3.05	2.625	2.7	3.9375	2.375
2.66667	3.4	3.33333	2.65	3.1875	3.125
2.91667	3.45	2.375	2.25	2.5625	2.9375
3.29167	2.55	2.79167	3.25	2.3125	2.9375
3.41667	3.6	3.75	2.5	3.125	4.125
3.25	3.6	3.33333	3.05	4.375	3.5625
3.20833	3.1	3	3.3	2.9375	2.5625
3.79167	3.55	3.58333	2.7	2.9375	3.625
3.20833	3.55	2.29167	1.95	3.8125	4.125
3.83333	3.9	3.79167	3.6	3.4375	3.875
2.95833	3.45	2.625	2.15	3.875	2.8125
3.33333	3.3	2.875	2.55	3.5625	2.4375
3.95833	3.75	3.20833	2.4	4.125	4.375
3.33333	3.65	4.08333	2.45	3.9375	4.1875
3.16667	2.95	3	2.3	3.4375	4
4.08333	4.3	3.08333	3.95	2.9375	4.0625
3.625	3.85	3.29167	3.9	3.25	3.5625
3.08333	3.4	3.16667	3.05	3.125	3.0625
4.54167	4.35	3.625	4.15	3.75	3.5
3.83333	4	3.54167	3.35	3.5	3.5625
3.45833	4	3.41667	4.45	3.1875	4.625
3.625	3.9	3.5	2.65	2.625	2.625
3.08333	3.05	3.20833	2.45	3.4375	3.3125
3.16667	3.4	3.125	3.2	3	3.5625
2.95833	3.05	3.45833	2.9	2.375	2.75
3.08333	3.4	2.70833	3.4	3.375	2.9375
2.5	2.7	2.83333	3	3.125	2.1875
3.70833	4.4	3.20833	2.35	2.6875	4.0625
3.66667	3.5	3.79167	3.6	2.3125	3.6875
3.79167	3.5	3.33333	2.65	4	3.25
4.04167	3.75	3.95833	3.45	4	4
2.79167	3.7	3.25	2.85	4.375	4
3.45833	3.55	3.41667	3.5	2.25	4.3125
3.33333	3.25	3.25	2.45	3.1875	3.6875
3.33333	3.6	3	3.3	2.875	2.75
3.125	3.3	3	2.4	3.75	3.4375
3.54167	3.15	2.875	2.75	3.625	3.5
2.66667	2.7	2.70833	2.85	3.1875	2.25
3.125	4.05	2.375	3.4	3.1875	1.875
3.625	3.45	3.20833	2.4	3.8125	3.5
2.66667	2.25	3.58333	2	3.3125	3.0625
3	3	2.70833	2.4	2.9375	3.6875
3.75	3.95	2.875	3.25	3.625	2.8125
3.875	4.05	3.125	3.05	3.8125	3.75
3.20833	3.3	3.29167	3.05	3.3125	3.25
3.79167	3.65	3	2.7	3.625	3.1875
3.20833	3.75	2.75	3.2	3.3125	3.75
2.625	3	3.08333	2.35	3.4375	2.6875
3.41667	3.65	2.75	3	2.5625	2.9375
3.20833	3.9	3.08333	2.2	4.5625	2.6875
2.875	3.8	2.125	1.4	3.8125	3.75
3.25	3.6	3.54167	2.5	3	2.1875
2.91667	2.55	3.5	2.35	3.25	3.375
3.375	3.7	2.95833	3.45	4	4.4375
3.625	3.75	2.875	3.2	3.75	3.0625
3.625	4.4	2.95833	2.75	4.4375	4.4375
3.70833	4.3	3.625	3.1	2.625	4.1875
3.45833	3	3.33333	3.15	4	3.5625
4.33333	4.1	3.70833	3.5	3.3125	3.8125
3.54167	4.35	3.16667	2.95	3.9375	3.6875
3.375	3.8	2.625	2.8	3.5	3.125
3.20833	3.2	3.625	2.5	3.5	2.875
3.70833	4	3.16667	3.35	3.8125	2.5625
2.95833	3.4	2.91667	2.8	3.6875	4
2.83333	3.15	3.33333	3.45	2.875	3.5
3.375	3.05	2.45833	3.05	2.5	2.3125
3.625	3.5	3.33333	2.55	3	3.8125
3.45833	3.75	2.95833	3.4	3.25	2.875
3.91667	3.95	4.25	3.45	3.3125	4.25
3.45833	3.3	2.70833	3.2	2.6875	3.0625
3.08333	3.5	2.83333	2.5	3.25	3.5625
3.33333	3.5	3.25	2.3	4.8125	4.4375
3.45833	3.7	2.75	2.6	4.125	3.125
3.45833	3.05	2.95833	3.25	3.1875	3
3.29167	3.15	3.25	1.8	3.375	3.5625
3.45833	3.65	3.75	3.1	3.25	3.75
3.33333	3.15	2.625	3	3.4375	2.6875
3.45833	3.7	3.625	2.4	2.125	3.9375
3.83333	3.95	2.91667	2.4	3	2.875
3.04167	3.5	2.58333	3.35	2.25	2.75
3.29167	3.3	3.25	3	2.4375	3.5
3.95833	4.2	3.08333	3.4	2.8125	3.25
4.20833	3.45	3.875	3.75	2.4375	3.4375
3.04167	3.2	3	2.85	3.4375	3.25
3.66667	3.45	3.04167	2.8	3	2.6875
2.5	3.4	3.33333	2.75	3.1875	3.5
2.79167	2.5	3.875	2.35	3.5	3.1875
3.25	4.35	3.29167	3.9	2.4375	3.1875
2.91667	3.7	2.29167	1.9	3.6875	3.125
3.375	2.8	3.33333	2.95	2.875	2.75
3.5	4	3.08333	3.55	2.9375	3.5625
3.625	3.7	2.91667	3	3.3125	2.625
3.25	3.85	3.08333	2.35	2.5	4.1875
3.375	3.7	2.625	2.9	3.625	3.25
3.16667	3.9	3.375	4.1	2.5625	3.5625
3.5	3.7	3.54167	3.25	3.5625	3.375
3.375	3.9	3.16667	3.5	2.8125	3.625
4.125	3.75	2.54167	3.3	3.625	2.9375
3.625	3.25	3.125	2.85	4.0625	4.3125
3.70833	4.25	3.29167	2.6	4.1875	4.0625
3.66667	3.45	3.25	2.75	3.625	2.875
3.16667	3.1	3.25	2.6	2.5	2.8125
3.375	3.7	3.375	3.3	2.8125	4.4375
3.29167	3.25	2.75	2.6	3.75	4.5
3.75	3.35	2.79167	2.6	3.125	2.9375
2.70833	3.25	3.70833	2.25	2.6875	3.5
3.375	3.55	3	3.15	3.6875	4.5
3.75	3.1	3.04167	2.95	2.5625	2.5
3.20833	2.55	3.16667	2.8	2.8125	3.875
3.79167	3.6	3.25	2.9	3.5625	3.875
3.25	3.95	2.95833	2.7	3.5625	3.9375
3.41667	3.35	3.33333	3.75	3.6875	4.0625
3.75	3.7	2.95833	2.65	3.4375	3.25
3.16667	3.6	3.58333	3.4	3.75	3.25
3.625	3.45	2.45833	2.45	3.25	2.0625
2.75	3.65	3.625	3.45	3.6875	3.875
3.54167	4	3.25	2.75	3.4375	3.4375
3.91667	3.9	3.20833	3.15	3.0625	2.6875
3.33333	3.05	3.04167	3.4	3.1875	2.9375
3.83333	3.95	3.375	3.4	3.5625	3.3125
3.375	3.5	3.41667	2.85	3.4375	3.0625
3.54167	3.45	3.375	3.05	3.5625	3.6875
4.16667	3.5	4.375	3.85	3.5625	3.625
2.5	3.8	3.70833	2.35	2.8125	4.5
3.875	4.15	3.41667	3.65	3.625	3.1875
3.70833	3.35	3.91667	3	3.1875	4.0625
3.20833	3	3.5	2.4	3.375	4.25
3.41667	3.3	3.41667	2.9	2.875	3.1875
2.70833	3.3	3.29167	2.25	3.3125	3.5
2.66667	3.55	2.16667	2.35	2.625	3.875
3.375	4.25	3.54167	3.45	2.9375	3
3.33333	3.55	3.375	3.35	3.375	3.3125
3.16667	3.3	2.91667	3	2.9375	3.625
3.125	3.55	2.70833	2.2	3.8125	3.25
2.29167	3.3	3	3.75	3.75	3.625
3.04167	2.1	3.54167	2.5	3	2.3125
3.875	3.65	2.95833	3	3.5625	3.1875
3	4.1	4.04167	3.55	2.625	4.1875
3.66667	3.9	3.70833	2.95	3.8125	4.5625
2.45833	2.9	2.70833	1.9	3.875	2.6875
2.875	3.3	3.20833	2.65	3.375	3.9375
3.91667	3.8	3.625	3.45	3.5	3.25
3.33333	3.25	3.20833	2.3	3.625	4
3.375	4.1	3.58333	2.4	4.1875	4
4.29167	4.55	3.5	4.1	4.1875	4.25
3.5	3.5	3.54167	2.55	3.8125	4.1875
3.54167	4.5	2.45833	3.65	3	2.5625
3.45833	2.6	3.5	2.35	4.1875	2.875
3.45833	3.15	2.91667	2.05	3.5625	2.1875
3.83333	2.7	3.625	3.85	3.1875	3.25
3.125	3	2.125	2.75	2.5625	3
3.125	3.4	3.33333	2.9	3.125	3.875
3.58333	3.4	3.25	2.95	3.875	3.75
3.125	2.75	2.5	3	3	3.25
2.95833	3.2	2.45833	2.55	3.0625	2.8125
3.33333	4.1	3.83333	3.3	3.375	2.75
3.79167	3.85	2.95833	3.15	3.125	3.25
3.91667	4.05	3.875	3.65	3.8125	4.5625
3.16667	3.1	3.45833	2.3	2.875	3.875
4	3.6	3.75	3.65	3.6875	3.6875
3.875	3	3.33333	3.3	4.3125	4.75
3.79167	3.05	3.45833	2.9	3.8125	2.875
4	4.05	3.66667	3.7	2.3125	3.875
2.95833	3.4	2.66667	2.5	3.1875	3.125
3.16667	3.1	3.33333	2.8	2.6875	2.75
3.75	4.3	3.70833	2.85	3.0625	4
3.125	3.85	3.08333	2.2	3.25	3.6875
3	3.65	2.29167	2.85	3.125	3.375
3.75	4.05	3.33333	4	2.875	3.4375
3.875	3.85	3.54167	3.25	3	3.5625
4.375	4.65	3.625	5	2.625	2
4.20833	3.6	3.20833	3.9	3.5	2.4375
4.375	3.7	3.04167	3.65	3.5	2.8125
3	3.3	2.95833	1.8	3.75	3.1875
2.95833	3.1	2.66667	2.65	2.75	3.6875
3.83333	4.05	3.5	3.45	1.9375	3.3125
3.41667	3.8	3.08333	3.05	4.125	3.8125
3.875	3.4	3	2.45	3.1875	3.9375
3.29167	3	3.125	3.6	3.25	2.8125
3.70833	3.4	3.25	2.7	4.1875	4.375
3.5	3.1	3.04167	1.85	3.25	2.625
3.29167	4.1	3.33333	2.8	3.875	4.1875
3.58333	3.65	3.41667	3.25	3.375	3.5
3.29167	3.65	3.16667	2.65	3.25	2.625
3.16667	3.15	3.29167	3.55	3.375	2.9375
3.20833	4.35	3.25	2.8	4.125	4.875
2.54167	3	3.20833	1.95	3.75	3.6875
4.04167	4.35	4.04167	2.45	4.3125	4.4375
3.125	3.65	3.25	3	3.25	3.125
3.91667	3.85	3.29167	2.8	3.125	1.9375
3.25	3.6	2.58333	3	3	3.125
2.20833	2.3	3.16667	2.45	4	2.9375
3.45833	3.75	3.16667	2.5	4.0625	3.875
3.25	3.95	3.25	2.2	3.8125	3.75
2.75	3.95	3.25	2.45	2.75	4.6875
3.16667	3.85	3.04167	2.9	3.5	3.25
3.75	3.7	3.08333	2.8	3.5625	3.6875
3.5	4.2	3.25	3.45	3.375	3.125
3.25	3.85	2.91667	2.25	3.3125	3.75
4.29167	3.9	4.29167	3.1	4.25	3.875
3.20833	3.6	3.04167	3	3.8125	3
3.08333	3.2	3.58333	2.55	4.8125	3.5625
3	3.8	2.625	2.1	3.625	3.3125
3.70833	4.15	3.08333	3.3	3.125	4.1875
3.91667	3.8	3.58333	2.95	3.125	2.875
3.16667	2.5	2.91667	1.85	3.4375	2.875
2.58333	4.35	3.20833	2.85	2.75	2.6875
3.54167	3.4	3.41667	3.05	3.5	3.5
3.375	3.55	3.20833	3.35	3.75	3.375
3.91667	3.9	3.41667	2.65	3.5625	3
3.54167	4.1	3.33333	3.4	3.1875	4.3125
3	3.05	2.70833	3.2	2.8125	2.6875
2.66667	2.25	3.25	2.15	3.4375	4.8125
3.04167	2.35	2.83333	2.05	1.875	1.625
3.08333	2.95	3.08333	2.8	3.375	3.8125
3.70833	3.35	2.95833	3.55	2.6875	3.5
3.58333	3.45	3.20833	3.25	3.0625	4.25
4.25	4.35	3.41667	3.35	4	4.8125
3.66667	3.75	2.79167	3.15	3.4375	2.4375
3.5	3.9	2.58333	1.35	2.9375	1.375
3.58333	4.5	3.08333	2.4	2.625	3.75
2.95833	3.1	3.54167	3.15	3.5	3.5625
3.66667	3.7	3.45833	3.15	3.375	2.4375
2.91667	3.3	2.54167	3	2.75	2.875
3.875	3.75	3.20833	2.45	4.4375	3.875
3.375	3.5	3.08333	3.15	3	3.0625
2.75	2.75	3.25	2.8	3.625	3.625
2.58333	2.9	3.16667	1.95	2.8125	3.8125
3.25	3.4	2.75	3.25	3.3125	2.9375
3.5	3.2	2.45833	3	3	2.625
3.625	3.8	3.29167	3.25	3.0625	4.0625
4.20833	3.6	3.58333	3.9	2.1875	3.0625
3.29167	2.8	3.41667	2.7	4.0625	3.25
2.95833	3	2.875	3.1	3.0625	2.4375
2.95833	3.75	3.45833	2.7	3.0625	4.4375
3.875	4.4	2.58333	3.55	3.4375	4.6875
3.04167	3.7	3.33333	3.1	2.5625	2.75
3.375	3.45	3.25	3.35	3.375	3.5
3.58333	3.9	3.45833	1.95	4.5625	4.125
3.33333	2.35	3.125	3.05	3.0625	2.75
4.08333	4.45	4.29167	3.05	2.8125	4.1875
2.95833	3.15	2.79167	2.95	2.6875	2.5625
2.91667	2.75	3.04167	2.1	2.875	2.9375
3.125	2.95	3.25	3.25	3	3.25
3.04167	3.15	4.08333	2.55	4.3125	4
3.04167	2.9	3.29167	2.7	2.9375	3.4375
3.41667	3.1	3.375	3.7	3.625	3.0625
3.25	3.85	3.41667	2.25	4.375	4.5625
2.70833	3	2.75	3.4	3	2.875
3.45833	3.8	3.45833	3.25	2.875	3.125
3.08333	4.05	3.125	2.8	4	4.0625
4.20833	4.35	3.66667	3.65	3.125	3.75
2.95833	3.4	3.5	2.2	2.3125	3.9375
3.5	3.7	3.58333	3.2	3.5625	3.5625
2.875	3.95	2.20833	2.95	3.125	2.6875
2.29167	2.55	3	1.8	3.0625	3.625
3.33333	3.85	3.41667	2.9	3.375	4.3125
3.45833	3	3.66667	3.65	4.125	2.875
2.91667	2.8	2.625	2.95	3	3.3125
3.83333	3.7	3.5	3.35	3.625	3.5625
3.91667	4.55	3.54167	2.15	3.9375	4.4375
3.25	2.25	2.75	3.6	3.125	3.75
2.625	2.65	3.04167	2.95	3.1875	3.0625
4.16667	3.85	3.54167	3.55	3.125	3.375
3.66667	2.95	3.08333	3.4	4	3.625
2.625	2.7	3	2.1	3.9375	3.8125
3.75	3.45	2.91667	3.35	3.4375	2.1875
2.95833	3.4	2.83333	1.9	3.4375	4.5
4.20833	3.8	2.25	3	2.375	4.25
3.08333	2.8	3	2.8	2.75	2.875
4.125	3.85	3.375	4.3	2.9375	3.3125
3.79167	3.5	3.54167	2.55	3.875	2.875
3.25	3.85	2.70833	3.35	3	2.6875
2.625	3.35	2.91667	1.6	4.125	3.8125
3.20833	3.3	2.875	3.1	2.875	3.5
3	3.5	3.25	3.3	3.5	3.5625
3.54167	3.75	3.125	3.15	2.8125	3.1875
3.29167	3	3.33333	2.8	3.9375	2.8125
4.58333	4.35	3.54167	3.35	3	2.8125
3.25	3.55	3.375	3.05	2.5	4.3125
3.625	3.4	2.83333	3.45	3.5	2.8125
3.33333	3.2	3	2.6	3.5625	3.125
4.08333	3.7	4.08333	4.5	4.1875	4.25
3.33333	3.75	2.83333	3.2	3.0625	2.875
2.83333	3.2	3.04167	3.3	1.4375	3.6875
3.08333	2.95	3.5	2.5	2.5625	4.5625
3.33333	3.8	3.375	3.65	3.75	4.8125
2.95833	2.8	3.16667	2.1	2.375	3.9375
3.66667	3.7	3	3.25	3.0625	3.6875
2.625	3.45	2.5	1.7	3.9375	3.5625
3.45833	3.3	3.04167	3.05	3.1875	2.9375
3.66667	3.9	3.20833	2.5	3.125	3.25
3.75	3.75	3.08333	3.75	2.875	3.375
3.54167	3.3	3.5	2.95	3.25	3.8125
3.16667	3.55	3.25	2.45	2.6875	3.75
2.83333	3.7	3.125	3.3	3.5625	3.875
3.625	4.1	3.16667	2.75	3.75	3.4375
3.41667	3.3	3.04167	3.2	3.6875	3.875
2.95833	3	2.83333	3.05	3.3125	2.875
4.33333	4.15	3.20833	3.65	3.625	2.875
3.79167	3.7	3.79167	3.45	3.1875	4.375
2.875	2.95	2.54167	2.95	3.0625	2.875
2.58333	4	2.45833	2.35	3.5	2.6875
3.70833	3.9	3.16667	2.55	3.875	3.75
3.25	3.25	3.20833	2.85	3.375	3.125
3.625	3.85	3.08333	2.8	3.25	3.3125
2.91667	3.45	3.375	2.9	3.3125	3.5625
3.41667	3.7	3.16667	3.35	3.9375	2.875
3.125	2.65	3.29167	2.4	2.8125	2.9375
3.5	3.8	3.25	2.6	3.4375	3.5625
3.125	3	3	2.95	2.875	2.8125
2.91667	3.55	3.20833	3.15	2.9375	4.125
2.75	3.05	2.83333	2.85	3	2.625
3.08333	3.3	2.75	2.35	3.6875	3.375
3.29167	2.85	3.08333	3.35	3.5	3.125
3.875	3.7	4.04167	2.85	4.3125	3.0625
2.41667	3.05	2.33333	2.5	4.0625	4
3.75	4.2	3.125	3.1	3.875	4.6875
3.45833	3.4	2.79167	3.35	3.75	2.5
2.58333	2.85	2	1.7	4.25	2.3125
3.66667	3.7	3.33333	2.55	3.9375	3.6875
3.25	2.8	3.25	3.15	3.4375	3.1875
4.08333	3.65	3.375	3.6	3.625	4.0625
3.54167	3.75	3.375	2.1	3.5	3.8125
2.83333	2	3.29167	1.85	4.0625	2.6875
4.375	4.05	3.66667	4.05	4.5625	4.25
3.25	3.55	3.5	3.4	4.875	2.8125
3.20833	3.45	2.54167	3	4.375	3
3.54167	3.5	3.25	3.35	3.75	3.625
4.125	4.35	4.04167	2.8	2.875	4.1875
3.45833	3.7	3.375	3.2	3.25	4.0625
3.20833	3.5	3.25	2.65	3.75	3.8125
3.54167	3.7	2.875	3.25	2.5	3.5
3.66667	3.75	3.41667	3.25	3.375	3.4375
3.70833	3.3	3.58333	3.15	3.0625	4.0625
4.20833	4.05	3.79167	2.7	3.5	3.3125
3.04167	3.05	2.95833	2.8	2.6875	2.6875
3.58333	3.55	3.95833	2.7	3.125	3.625
3.5	3.2	3.83333	2.85	2.0625	3.4375
3.16667	2.9	3.29167	3.25	2.875	3.5625
2.95833	3.15	3.16667	2.2	3.5625	3.5
3.875	3.15	3.66667	3.65	3.1875	2.9375
4.33333	4.55	3.41667	3.5	2.6875	3.8125
3.54167	3.45	3.125	3.1	2.5625	3.9375
3.20833	2.4	3.16667	2.2	4.4375	3.5
3.5	3.4	3.29167	3.75	3.25	3.3125
3.16667	3.15	3.25	2.35	3.875	3.1875
3.20833	2.7	2.54167	2.5	2.75	3.4375
3.5	2.85	2.83333	3.35	3.25	2.125
2.91667	3.35	2.95833	2.95	3.75	3.0625
3.125	3.35	3.04167	2.5	3.8125	3.8125
4.08333	4.1	3.66667	3.45	4.1875	3.4375
3.08333	2.9	2.83333	3.7	4.125	3
3.41667	4.15	3	3.5	3.625	3.4375
3.45833	3.2	3.41667	2.6	4.375	4.0625
2.79167	3.6	3.875	2.85	3	3.375
2.375	3.2	2.5	2.55	4.0625	3
3.375	2.9	3.375	4	2.4375	4.3125
3.08333	3.4	2.66667	1.8	3.375	3
3.625	3.6	3.25	2.9	3.125	2.1875
3.5	3.45	2.875	2.7	4.375	4.1875
3.33333	3	3.04167	3.1	4.375	2.75
2.91667	2.85	2.41667	2.75	3	3.3125
3.79167	3.35	3.04167	2.05	4.5	4.125
3.375	3.05	3.08333	2.85	2.875	4.125
3.70833	3.85	2.66667	2.75	2.3125	3.1875
3.79167	3.35	2.95833	1.9	4.8125	3.9375
3.125	3.5	3.33333	3.05	3.3125	3
3	2.9	3.04167	2.65	3.125	2.375
2.91667	3.1	3.41667	3	3.75	4.375
3.91667	3.6	3.91667	3.1	3.375	3.6875
3.29167	3.45	3.08333	2.45	4.5	4.375
3.375	2.8	3.25	2.05	3.375	2.5
3.54167	2	3.70833	3.85	2.3125	4.5
2.875	2.7	3.16667	2.8	3.6875	3.5
3.33333	3.4	2.79167	2.35	4.5	3.875
3.29167	3	2.54167	1.85	3.25	4
3.54167	3.35	3.41667	3.1	3.25	2.8125
3.20833	2.95	3.25	3.25	3.1875	3.5
3	3.15	2.95833	1.65	3.4375	3.125
3.95833	3.6	3.20833	3.3	3.125	4.375
3.375	2.95	3.125	3.15	2.875	3.75
2.875	3.1	3.33333	2.45	3.3125	4
2.91667	3.6	2.83333	2.6	2.6875	2.6875
3.16667	3.85	2.375	3.35	3.75	3.0625
2.875	4.1	2.45833	1.85	3.9375	4.1875
3.45833	3.7	2.625	1.65	3.8125	2.4375
3.70833	3.8	2.83333	2.95	3.3125	3.875
3.375	3.4	2.95833	1.95	3.625	4.0625
3.625	3.85	3.45833	3.35	3.5	3.875
3.45833	3.35	2.91667	4	2.6875	2.625
3.83333	3.65	3.45833	3.35	3.5	3.375
3.33333	2.75	2.95833	2	3.3125	2.625
3.25	3.55	2.54167	2.9	2.625	3.0625
3.5	3.9	3.08333	2.55	4.125	4.25
2.66667	2.55	3.29167	2.65	3.3125	3.875

## Sheet: HEXACO Domains - T2
O	C	A	X	E	H
3.5	3.15	3.375	2.25	3.0625	2.6875
2.91667	3.8	2.83333	2.9	3.25	4.1875
3.54167	3.25	3.25	3.3	3	3.5625
3.125	2.6	3.125	3.25	3.0625	3.3125
3.375	3.6	2.83333	3.05	3.0625	3
3.16667	2.35	3.33333	1.95	3.9375	2.375
3.45833	4	3.08333	2.4	2.75	2.875
2.66667	3.05	3.125	2.9	2.9375	2.75
3.95833	3.75	3.375	2.8	4.3125	3.375
3.625	3.95	2.79167	2.65	3.4375	3.1875
2.91667	3.45	3	2.6	3.0625	3.25
3.29167	3.6	3.04167	2.3	3.375	4.0625
3.20833	3.25	3.20833	3.15	3.8125	3.8125
3.70833	3.7	2.95833	2.45	4.0625	3.0625
3.41667	2.9	3.125	2.1	4.5625	2.9375
3.375	3.5	2.70833	3.3	3.625	2.5625
3.20833	3.65	3.5	2.6	3.375	3.6875
3.16667	3.35	3.75	2.95	4.0625	4.375
2.875	3.8	3.54167	2.3	3.375	4.3125
3.875	4.35	2.45833	3.05	2.3125	3.5625
3.29167	3.1	2.625	3	3.8125	2.4375
2.75	2.9	3.5	2.75	3.4375	2.75
2.83333	3.25	2.29167	2.45	3.25	2.75
3.75	2.45	3.125	3.15	3.125	2.875
3.41667	3.65	3.58333	2.75	3	3.6875
3.04167	3.15	2.83333	3.25	4	3.5625
3.08333	3	2.79167	3.2	2.9375	3
4	3.7	3.41667	3.05	2.6875	3.875
3.45833	3.6	2.66667	1.75	4.125	3.5
3.70833	4	3.5	3.2	3.3125	4.0625
3.125	3.45	2.83333	2.2	3.9375	2.5
3.58333	3.85	3.20833	2.85	3.875	2.4375
3.83333	3.75	2.79167	2.25	4.1875	4.1875
3.04167	3.5	4.20833	2.35	4.25	4.0625
2.95833	3.15	2.95833	2.4	3.6875	4.0625
3.91667	4.1	3.08333	3.75	3.0625	3.9375
3.875	4.1	3.29167	3.8	2.8125	3.4375
3.16667	3.4	3.08333	2.95	3.0625	3.125
4.16667	3.95	3.45833	3.8	3.875	3.125
3.75	3.95	3.41667	3.55	3.75	3.5
3.5	4.1	3.25	4.45	3.5	4.5625
3.70833	4.05	3.33333	2.5	2.75	2.5625
2.91667	2.9	3.125	2.35	3.5625	3.6875
3.29167	3.5	2.95833	3.2	2.875	3.5625
3.125	3.4	3.125	3.05	2.9375	3.3125
3.25	3.5	2.66667	3.05	3.25	2.75
2.20833	2.65	3	2.75	2.9375	2.4375
3.75	4.5	3.29167	2.55	2.75	3.6875
3.91667	4	3.83333	3.45	2.1875	4.25
3.625	3.65	3.25	2.45	4.25	3.6875
4	3.85	3.875	3.65	3.75	4.1875
2.79167	3.8	3.125	2.8	4.125	3.8125
3.875	3.9	3.54167	3.75	2.375	4.5
3.41667	3.35	3.54167	2.65	3.1875	3.6875
3.41667	3.65	2.95833	3.45	2.6875	2.6875
3.41667	3.35	3.33333	2.35	4.125	3.375
3.625	3.5	2.91667	2.9	3.5	3.6875
3.08333	3.3	2.95833	2.6	3.1875	2.8125
3.5	4.35	2.45833	3.45	3.5	1.9375
3.54167	3.75	3.08333	2.25	3.9375	3.375
2.58333	1.9	3.70833	2.4	3.0625	3.25
3.25	3.35	2.54167	2.35	3	3.9375
3.58333	3.7	2.58333	3.15	3.8125	2.875
4.08333	4.3	3	2.75	4.0625	3.75
3.25	3.3	3.33333	2.95	3.1875	3.4375
3.75	3.6	3	2.85	3.4375	3.5
3.25	3.6	2.79167	2.9	2.6875	4
2.79167	3.1	3.125	2.75	3.1875	2.75
3.70833	3.85	3	3.55	2.6875	2.9375
3.29167	3.95	3	2.25	4.6875	2.8125
2.875	3.6	2.29167	1.6	3.9375	3.8125
3.45833	3.65	3.70833	2.55	3.375	2.1875
2.75	2.8	3.33333	2.1	2.8125	3.375
3.375	3.95	2.83333	3.35	3.875	4.4375
3.70833	3.75	2.83333	3.05	3.8125	3.0625
3.70833	4.05	3.04167	2.6	4.1875	4.375
3.58333	4.15	3.66667	3	2.6875	4
2.91667	2.65	2.95833	2.85	3.3125	3.3125
4.16667	3.9	3.29167	3.25	3	3.625
3.58333	4.25	2.95833	2.7	3.625	3.5625
3.20833	3.55	2.375	2.55	3.375	3.1875
3.5	3.7	3.75	2.6	3.75	2.6875
3.58333	3.8	3.08333	3.45	3.9375	2.6875
2.91667	3.65	2.91667	3	3.4375	4.5625
3.04167	3.3	3.41667	3.35	3.125	3.6875
3.29167	3.5	2.375	3.4	2.25	3.375
3.45833	3.3	3.45833	2.65	3.0625	3.875
3.04167	3.2	2.70833	3.05	3.625	2.875
4.20833	3.45	4	3.2	3.3125	3.75
3.25	3.2	3.04167	3.25	3.25	2.9375
3.04167	3.7	2.58333	2.05	3.3125	3.625
3.625	3.65	3.25	2.05	4.8125	4.25
3.5	3.65	2.79167	2.65	4.4375	3.3125
3.5	3	2.91667	3.45	3.1875	3.75
3.41667	3.25	3.20833	2.1	3.4375	3.5625
3.41667	3.85	3.54167	3.15	3.375	3.4375
3.5	3.3	2.75	3.15	3.375	2.6875
3.5	3.8	3.58333	2.35	2.0625	3.75
3.625	3.65	2.66667	2.3	2.875	2.9375
3.16667	3.45	2.75	3.45	2.3125	2.875
3.375	3.25	3.125	2.95	3.0625	3.4375
3.91667	4.4	2.70833	3.2	2.625	3.125
4.29167	3.5	3.875	3.7	2.8125	3.25
3.16667	3.15	2.75	2.7	3.625	3.25
4.125	3.9	3.29167	2.8	3.0625	3.0625
2.66667	3.25	3.20833	2.7	3	3.0625
2.70833	2.25	3.66667	2.2	3.4375	3.5625
3.20833	4.05	3.29167	3.75	2.8125	2.8125
3.20833	4.2	2.16667	2.05	3.625	3.125
3.29167	3.1	3.16667	2.9	3.25	2.5625
3.54167	4.45	2.83333	3.25	3.125	3.875
3.54167	3.5	2.91667	2.85	3.625	2.625
3.29167	3.65	3.33333	2.75	2.625	4.3125
3.41667	3.6	2.54167	3.05	3.6875	3.4375
3.08333	3.9	3.45833	4.05	2.375	3.375
2.95833	3.5	3.33333	2.95	3.875	3.75
3.20833	3.5	2.95833	3.3	2.5625	3.6875
3.95833	3.6	2.625	3.35	3.75	2.6875
3.66667	3.6	3.20833	2.8	3.5	4.125
3.5	3.8	3.29167	2.75	3.8125	4.3125
3.625	3.35	2.95833	2.95	3.4375	2.9375
3.125	3.25	3.41667	2.75	2.375	3
3.66667	3.8	3.70833	3.3	2.6875	4.375
3.125	3.05	3.16667	2.95	3.75	4.5
3.79167	3.45	2.95833	2.65	3	3.0625
3.08333	3.2	3.75	2.2	3.1875	3.75
3.45833	3.6	3.33333	3.35	3.4375	3.8125
3.83333	3.2	3.16667	3.1	2.625	2.9375
2.91667	2.4	2.91667	2.8	3	3.5625
3.875	3.55	3.45833	2.8	3.8125	3.9375
3.58333	4.25	2.95833	3.05	3.5625	3.875
3.33333	3.25	3.29167	3.5	3.5625	3.875
3.58333	3.75	2.91667	2.85	3.375	3
3.04167	3.8	3.5	3.55	3.8125	3.375
4.20833	3.85	2.83333	2.8	3.625	1.6875
2.95833	3.5	3.58333	3.45	3.9375	3.3125
3.5	3.8	3	2.6	3.3125	3.0625
4.125	3.9	3.41667	2.95	3.125	2.8125
3.5	3.25	2.83333	3.1	2.9375	2.875
3.83333	3.95	3.5	3.6	3.5625	3.375
3.33333	3.25	3.54167	2.6	3.875	3.1875
3.66667	3.55	3.54167	3.1	3.6875	3.625
4.33333	4.05	4	4	3.25	3.625
2.79167	3.8	3.95833	2.35	2.875	4.625
3.95833	4.25	3.25	3.85	3.1875	3.375
3.625	3.25	3.875	3.15	3.3125	4.375
3.16667	3.2	3.70833	2.35	3.625	4.1875
3.375	3.3	3.29167	2.55	3.0625	2.8125
2.625	3.25	3.29167	2.3	3.4375	3.125
2.45833	3.6	2.29167	2.55	2.625	3.625
3.16667	4.1	3.33333	3.5	3.375	3.1875
3.5	3.5	3.08333	3.4	3.0625	3.5
3.25	3.3	3	3.4	3.25	4.125
3.125	3.55	2.75	2.15	3.6875	3.1875
2.29167	3.45	3.08333	3.85	3.6875	3.6875
2.625	2.1	3.29167	2.25	3.3125	2.5
3.83333	3.45	3	3.75	3.5625	3.5625
2.5	4.1	4.16667	3.2	3.8125	3.875
3.5	3.2	3.375	2.65	4.0625	4.5625
2.33333	2.95	3.04167	2.4	3.4375	2.3125
2.95833	3.2	3.29167	2.6	3.4375	3.9375
3.45833	3.7	3.08333	3.4	2.6875	2.9375
3.08333	3.05	2.95833	2.3	3.5	4.5
2.95833	3.95	3.5	2.55	4.375	4.3125
4.16667	4.85	3.79167	3.4	4.375	4.4375
3.625	3.5	3.45833	2.4	3.625	3.9375
3.54167	4.45	2.58333	3.6	3.125	2.5625
3.41667	2.9	3.5	2.45	4.1875	3.0625
3.54167	3.3	2.875	1.65	3.5625	2.25
3.83333	3	3.58333	3.8	3.6875	2.875
3.29167	3.15	2.125	2.8	2.3125	2.75
3.33333	3.65	3.54167	3.05	3.6875	3.6875
3.45833	3.25	3.66667	3.05	3.8125	3.625
3.08333	3.15	2.70833	2.95	3	3.125
3.08333	3.4	3.125	2.6	3.0625	2.625
3.25	4.2	3.83333	3.1	3.4375	3.0625
3.66667	3.95	3.25	3.05	3.1875	3.0625
3.91667	4.1	3.83333	3.45	3.6875	4.75
3	3.25	3.5	2.35	2.9375	4.25
3.91667	3.2	3.79167	3.4	3.6875	3.375
3.875	2.8	3.29167	3.6	4.25	4.8125
3.95833	3.05	3.625	2.95	4.25	2.75
3.75	3.95	3.45833	3.3	2.5	3.8125
3.16667	3.5	2.625	3.2	3	2.9375
2.95833	2.8	3.41667	2.6	2.75	2.6875
3.45833	4.2	3.58333	2.65	3.0625	3.5
3.33333	3.9	3.08333	2.25	3.75	3.75
3.16667	3.95	2.58333	3	3.25	3.25
3.95833	3.9	3.20833	4.05	2.625	3.25
4	3.9	3.5	3	3.3125	3.5625
4.29167	4.7	3.70833	4.9	2.1875	2.4375
3.875	3.8	3.33333	3.8	3.375	2.5
3.75	3.65	3	3.15	3.6875	2.9375
3.08333	3.15	3.20833	1.9	3.5	2.9375
3.375	3	2.91667	3.25	2.875	3.1875
4.08333	4.2	3.375	3.45	2.0625	3.375
3.375	3.7	3	3.2	3.625	3.5625
4	3.3	2.83333	2.65	2.875	4.5
4	4	3.375	4.25	3.125	3.5625
3.75	3.7	3.04167	3.05	3.5625	4.1875
3.375	3	3.125	1.65	3.1875	3.0625
3.08333	3.8	3.45833	2.75	3.5	4.25
3.45833	3.3	3.20833	3.25	3.5625	3.375
3.875	4	3.25	2.9	2.5625	3.0625
3.29167	3.55	3.54167	3.9	3.25	3.5625
3.25	4.05	3.16667	3.05	3.6875	4.8125
3.16667	3.2	3.16667	2.15	3.4375	4.3125
3.625	4.45	3.83333	2.05	4.125	4.1875
3.04167	3.5	3.33333	3.1	3.5625	3
4	4.15	3.33333	2.75	3.25	2
3.33333	3.95	3.16667	2.45	3.5625	2.5
2.41667	2.15	2.91667	2.8	3.8125	3.3125
3.29167	3.6	3.16667	2.45	3.625	4
3.29167	3.9	3.20833	2.25	3.8125	3.6875
3	4	3.25	2.55	2.75	4.6875
3.08333	3.8	3.45833	3.15	3.5	3.3125
4.04167	3.6	3.125	3.2	3.5	3.875
3.33333	4.2	3.125	3.55	2.9375	3
3.58333	4.05	2.95833	2.35	3.25	4.5
4.25	3.7	4.25	3	3.9375	4.5
3.08333	3.6	2.91667	3.1	3.625	2.875
3.08333	3.05	3.79167	2.7	4.5	3.75
3.04167	3.8	2.5	2	3.6875	2.875
3.58333	4.1	3.16667	3.15	3.0625	4.1875
3.75	3.75	3.54167	2.6	3.375	2.75
3.625	3.5	3.125	1.95	3.375	3.5625
2.75	4.45	3.25	3	2.9375	2.3125
3.54167	3.45	3.54167	2.8	3.5625	3.0625
3.58333	3.55	3.25	3.3	3.75	3.0625
3.75	3.65	3.08333	2.8	3.5625	2.6875
3.625	4.35	3.29167	3.5	3.375	4.5
2.91667	3	2.75	3.45	3.1875	2.875
2.45833	2.4	3.75	2.2	3.75	4.8125
2.91667	2.6	3.08333	2.3	2.375	1.5
3.58333	3.7	3.16667	3.25	3	3.25
3.79167	3.4	2.95833	3.7	2.3125	3.8125
3.5	3.45	3.375	3.15	3.3125	4.125
4.5	4	3.29167	3.1	3.5	4.625
3.83333	3.95	3.16667	3.1	3.3125	2.25
3.54167	3.9	2.83333	1.3	2.5625	1.3125
3.70833	4.6	2.79167	2.45	2.75	3.6875
3.125	3	3.58333	3.05	3.5	3.5625
3.70833	3.6	3.75	3.45	3.3125	2.4375
3.29167	3.45	2.58333	2.95	3.0625	3.3125
3.20833	3.95	2.95833	2.25	4.4375	3.625
3.04167	3.15	3	3.2	2.875	3.25
2.58333	2.85	3.33333	2.8	3.375	3.5625
2.66667	2.75	3.58333	2.3	3.1875	3.125
3.45833	3.3	3.20833	3.2	3.25	2.8125
3.58333	3.35	2.54167	3	2.5	2.9375
3.75	3.9	3.08333	3.5	3.125	4.0625
4	3.45	3.66667	3.95	2.125	2.5
2.58333	2.75	3.5	2.6	5	2.8125
2.91667	3.1	2.75	3	3.1875	2.6875
3.125	3.2	3.25	2.6	2.6875	4
4	4.75	2.58333	3.9	3.625	4.9375
3.20833	3.45	3.08333	3.1	2.9375	2.5
3.16667	3	3.04167	3.1	2.9375	2.75
3.33333	3.55	3.41667	2	4.625	4.125
3.29167	2	2.91667	2.8	3.125	2.4375
3.91667	4	4.125	2.9	3.125	4.1875
3.25	3.3	3	2.7	3	2.9375
2.875	2.6	2.70833	2.1	2.8125	2.875
3.08333	3	3	3.1	3.0625	3.25
2.875	3.25	4.20833	2.9	4.1875	3.9375
2.95833	2.9	3.25	2.45	3	3.125
3.08333	3.05	4.08333	3.8	3.75	2.8125
3.20833	4	3.25	2.25	4.0625	4.625
2.625	3	2.91667	3.5	2.75	2.8125
3.33333	3.6	3.16667	3.25	2.5625	3.4375
2.91667	4.05	2.875	3.25	3.6875	3.875
4.375	4.6	3.54167	3.65	3.125	3.625
2.95833	3.5	3.33333	2.25	2.875	4.0625
3.45833	3.9	3.5	3.15	3.6875	3.5625
3.04167	3.75	2.29167	3.1	2.75	2.875
2.16667	2.55	3.25	1.95	3.4375	4.125
3.20833	3.45	3.20833	3.1	3.75	3.75
3.66667	3.05	3.83333	3.55	4.625	2.9375
3	3.2	2.66667	2.85	2.75	2.9375
3.625	3.95	3.5	3.1	3.3125	3.9375
4.08333	4.45	3.16667	2.05	4.1875	4.125
3.29167	2.3	2.70833	3.75	3.125	3.8125
2.91667	3.25	2.95833	3.1	3.125	3.1875
4.45833	3.85	3.66667	3.7	2.8125	3.75
3.625	2.8	3.08333	3.3	4	3.4375
2.79167	2.65	3.04167	2.2	3.8125	3.625
3.70833	3.7	2.83333	3.55	3.5625	2.5625
3.16667	3.7	2.54167	2.1	3.1875	4.6875
4.33333	3.85	2.58333	3.25	2.6875	3.8125
3.125	3.1	3.125	2.4	3.0625	2.625
3.91667	3.75	2.875	3.9	2.625	3.5625
3.875	3.6	3.5	2.55	4	3.0625
3.54167	3.85	3.08333	3.6	3.1875	2.875
2.83333	3.5	3.125	1.8	4	3.8125
3.58333	3.25	3.29167	3.35	3	2.8125
3.375	3.4	3.04167	3.15	3.0625	3.0625
3.45833	4.05	3.33333	3.05	2.6875	3
3.04167	2.75	3.20833	2.8	3.8125	3.0625
4.5	4	3.5	3	3.1875	2.9375
3.125	3.4	3.33333	2.6	2.3125	4.0625
3.625	3.4	3	3.3	3.3125	2.6875
3.375	3.25	3.125	2.7	3.5	3.5625
4.20833	3.65	4.08333	4.45	3.875	4.25
2.91667	3.5	2.75	3.05	2.8125	3.3125
2.83333	3.3	2.95833	2.9	1.9375	3.625
3.625	3.35	3.79167	2.95	2.6875	4.125
3.33333	3.65	3.54167	3.6	4	4.875
2.79167	2.7	2.875	2.1	2.6875	3.4375
3.5	3.45	3.08333	3.2	3.5	3.5625
2.875	3.8	2.5	1.8	4.4375	4
3.25	3.2	3	2.9	3.25	2.9375
3.70833	3.95	3.29167	2.5	3.0625	2.9375
3.91667	3.55	3.16667	3.8	2.6875	3.3125
3.66667	3.85	3.58333	2.7	3.375	4.0625
3.29167	3.5	3.04167	2.4	2.6875	3.75
2.66667	3.75	3.25	3.2	3.125	4.3125
3.66667	4.25	3	2.75	3.8125	3.5
3.25	3.1	3.25	3.15	3.625	3.8125
3.08333	3.15	3.08333	3.2	3.375	3
4.25	4.1	2.95833	3.6	3.6875	2.875
3.58333	3.6	3.79167	3.6	3.25	4.3125
2.79167	3.4	2.83333	3.15	3	3.4375
2.83333	4.05	2.83333	2.35	3.375	2.9375
3.875	3.9	3.33333	3	3.9375	3.875
3.08333	3.3	3.08333	2.8	3.375	3
3.75	3.95	3	3.2	2.8125	3.3125
3.33333	3.4	3.45833	3.15	3.4375	3.75
3.375	3.7	3.04167	3.45	4.3125	2.6875
3.125	2.3	3.29167	2.4	2.9375	3.4375
3.70833	3.95	3.41667	2.95	3.625	4.1875
2.875	3	2.875	3.3	3	3.0625
3.33333	3.85	3.375	3.45	2.9375	4.1875
2.91667	2.95	3.08333	2.9	2.875	2.9375
3.04167	3.2	2.66667	2.8	3.75	3.25
3.45833	3.25	3.04167	3.3	3.5	3.125
4	3.55	3.91667	2.85	4	3.25
2.83333	3.25	2.75	3.1	4.1875	3.9375
3.375	4.35	3.45833	3	3.5	4.625
3.58333	3.5	3.04167	3.2	3.4375	2.5
2.91667	3.35	2.375	1.85	4.5	1.875
3.33333	3.4	3.375	3.1	3.8125	3.4375
3.04167	3.05	2.75	3	3.3125	3
4.20833	3.9	3.16667	3.7	3.5	3.9375
3.16667	3.3	3.25	1.8	2.9375	4.125
3	2.5	3.54167	2.55	3.6875	2.875
4.375	4.1	3.75	3.95	4.4375	4.5625
3.125	3.35	3.66667	3.2	4.875	2.9375
3.41667	3.9	2.79167	3.1	4.375	2.6875
2.91667	3.25	3.375	3.65	3.1875	3.3125
3.91667	4.3	3.95833	2.8	2.75	4.0625
3.79167	3.6	3.45833	3.35	3.5625	4.1875
3.04167	3.25	3.375	2.4	3.6875	4.1875
3.58333	3.75	3	3.3	2.5	3.1875
3.75	3.65	3.33333	3.1	3.5	3.3125
3.66667	3.15	3.41667	3.45	2.625	4.1875
4.33333	4.15	3.75	3	3.4375	3.6875
2.79167	2.85	3.375	3.1	2.875	2.875
3.625	3.5	3.75	2.55	3.25	3.625
3.54167	3.35	3.625	2.7	2.125	3.625
3.08333	3.1	3.29167	3.15	2.875	3.5
2.75	2.85	3	2.1	3.4375	3.4375
4	3.15	3.25	3.75	3.25	3.375
4.125	4.45	3.41667	3.45	2.875	3.6875
3.29167	3.65	3	2.9	2.375	3.9375
3.20833	2.55	3.08333	2.3	4.25	3.75
3.25	3.15	3	3.4	3.0625	3.625
3.04167	3.45	3.25	2.25	4	3
3.04167	2.8	2.58333	2.9	2.6875	3.25
3.33333	3.2	2.79167	3.55	3.4375	2.0625
2.83333	3.35	2.91667	2.9	3.8125	3.3125
3.41667	3.6	3	2.9	3.875	3.5625
3.91667	3.95	3.25	3.35	3.9375	3.375
2.79167	2.8	2.41667	3.6	4.0625	2.3125
3.33333	3.95	3.125	3.3	3.4375	3.3125
3.79167	3.1	3.29167	2.5	3.875	4
3.20833	4.05	3.45833	2.55	2.8125	2.9375
1.83333	2.5	2.16667	2.1	4.1875	2.5
3.41667	2.95	3.54167	4.15	2.625	4.3125
2.70833	3.5	2.45833	1.6	3	2.9375
3.29167	3.2	3.29167	2.75	3.1875	2.5
3.45833	3.35	2.79167	2.55	4.3125	4.0625
3.375	3.15	3.20833	3.1	4.3125	2.25
2.95833	3.15	2.29167	2.6	2.75	2.9375
3.5	3.2	2.83333	1.95	4.8125	4.1875
3.45833	2.7	2.83333	2.8	2.6875	3.875
3.66667	3.7	2.83333	2.85	2.625	2.3125
3.66667	3.55	3.04167	2.15	4.9375	4.25
3	3.65	3.54167	3.1	3.75	2.375
3	3.1	3	2.7	3.3125	3.25
2.875	3.1	3.25	2.8	3.375	4.875
4	3.8	3.83333	3.35	3.375	3.5625
3.16667	3.25	3.125	2.6	4.25	4.25
3.375	2.8	3.5	2.15	3.125	2.75
3.54167	1.75	3.625	3.8	1.8125	4.4375
2.91667	2.7	3.08333	2.65	3.875	3.875
3.16667	3.3	2.95833	2.15	4.5625	3.75
3.29167	3	2.66667	1.85	3.125	4.1875
3.41667	3.1	3.29167	3	3.25	3.125
3.45833	3.1	3.66667	3.45	3.3125	3.8125
2.875	3.3	3.16667	1.5	3.625	3.75
3.83333	3.4	3.16667	3.5	3.1875	3.8125
3.41667	3.1	3.33333	3.15	3.0625	3.5
2.83333	3.15	3.45833	2.7	3.5625	3.9375
2.79167	3.75	2.75	2.7	3	2.8125
2.95833	3.9	2.375	3.35	4.3125	2.875
3.25	3.9	2.375	1.95	4.0625	4.125
3.58333	3.55	3.16667	1.7	4.1875	2.625
3.66667	3.65	2.83333	3.3	3.375	3.5625
3.20833	3.3	3.04167	2	3.5625	3.9375
3.75	3.8	3.54167	3.6	3.625	3.8125
3.58333	2.95	2.91667	3.8	2.625	2.25
3.75	3.6	3.58333	3.25	3.1875	3.75
3.125	2.75	2.91667	2.35	3.375	2.75
3.25	3.35	2.41667	3.1	2.75	3.125
3.70833	4.15	3.04167	2.5	4.1875	4.25
2.83333	2.85	3.79167	2.7	3.125	4

## Sheet: HEXACO Facets - T1
OA	CO	AF	XX	EF	HS	OI	CD	AG	XS	EA	HF	OC	CF	AX	XO	ED	HG	OU	CP	AP	XL	ES	HM	LT
4.5	3.25	1.5	3	3.5	3	3.5	3	3.5	2.5	3.75	2.75	4.5	2.75	2.75	2	1.75	2.5	4	2.75	4	2.25	3.5	3.75	3
1.5	4	2	3.75	3.75	3.5	4.5	4.25	3	2	4.5	4	3.25	4	2.75	2.25	2.25	4.75	2.25	3.25	3	2.75	3.25	3.75	3.5
4.5	3.5	2.75	3.5	3.75	3	4.25	3.5	3.25	3	3	5	4	3	3.25	3.25	3	3.25	3.5	3.25	3.5	3.5	3	4	3.25
3.75	2.5	3	3.25	2.5	2.25	3	2	3.25	2.75	2.25	2.75	3	3.5	2.75	4.75	3.25	3	3.5	2.5	3	2.5	4.25	2.5	4
3.75	3.25	2.25	4.25	3.25	3	3	3.75	2.75	2.5	4	2.25	4.5	3.75	2.5	2.5	3.75	3.75	3.75	4.5	2	2.75	3.25	3	3.25
4.25	2	1.75	2.25	4	2.75	4.25	1.5	3.25	1.25	5	2	3.25	2.5	3	1.75	3	2	3	2	4.5	1.25	2.75	4	3
3	3.75	2	3	2.25	2.5	4.25	4.5	3.25	2.5	4.5	3	2.75	4	2.75	2.5	2	2.5	3.25	3.5	2.25	2	2.75	2.75	4
2.75	3.25	2.5	2.5	3.25	3.25	3.75	3	2	3.5	2.75	3	3	2.75	2.75	3	2.75	3.5	2.75	2.75	3	3.75	2.5	3	2.75
4.75	3.75	2.25	2.5	3.75	3.25	4.25	3.75	2.5	2.75	4	3.25	4.75	5	2.5	3.5	4.5	2.75	3.75	3	2.5	2	4.25	3.75	3.75
3.25	4	2.25	2.75	3.5	4.5	4.5	4.25	1.5	2.25	4.5	1.5	4	3.75	2.5	2	3.5	4	4.25	3.5	2.75	3	2	5	4
2.75	4.25	2.25	2.75	3.5	3.25	1.5	4	3.25	1.75	4.25	4	2.75	3.5	2.25	2.5	3.25	2.5	1.75	3.5	3	2.25	2.75	3.5	2.75
3.75	4	2	3	3.5	3.5	3.5	4	3.25	2.5	4.5	4	3.75	3.75	3.25	2.5	3.5	4	3	3.5	3	2.25	4	3.75	3.75
3	3.5	2.25	3	3.25	3.5	1.75	4	3	2.25	3.75	3.75	4.75	2.75	4	2.5	2.5	4.75	3	2.5	4	3	2.75	4.25	4.5
4	3.5	1.75	3.5	4.5	2.5	4.5	4.25	2.25	1.75	5	2.5	3.5	4.5	3.25	3.25	3.75	3.25	4	3.5	2	2.25	3.75	4	3.5
4	3.75	3	2.25	5	2.75	4.25	2.75	3.25	2.25	4.75	4.25	3.5	2.25	3.25	2	3.75	2.75	3	1.5	2	2	5	2.75	4.5
3.5	3.5	1.75	4	4	2.25	3.25	3.75	3	3.25	3.5	2.75	3.75	3.5	2.75	2	3.25	2	3.5	3.75	2.5	4.25	4.5	3.5	4.75
3	3.25	3	3	3.25	4	4	3.75	3.25	2.5	4.25	2.75	2.75	3.75	2.75	2	3	3.5	3.25	4	4	2.25	2.75	3.75	4
3.75	4.25	2.5	2.75	3.5	4.5	3.25	3.25	4	2.25	4.25	5	2.5	3.5	3.5	3	3.75	3.5	2.25	4.25	3.5	2.25	3.75	4.5	4
2.25	4.25	2.5	3	3.25	3.25	2.75	3.25	3.75	1.25	5	3.75	3.75	3.75	3.5	1.75	2	4.25	2.75	3.5	3	1.75	3	4.75	3
5	3.75	1.75	4	2	4.5	4.25	5	2.5	2.75	3.75	3	4.75	5	2.5	2.5	1	2.75	3.75	4	2	4.25	2.75	3.5	2.25
2	3.5	1.75	3.5	3.25	3.25	2.5	3	3	2.5	5	2.75	3.75	2.75	2.25	3	3.5	1	3.5	2.25	1.75	2.25	4	2.5	3.75
2.75	3	2.25	2.75	3.5	3.25	2.25	3.5	4	2.5	4	2.75	2.5	4	3.5	2	2.25	2.5	3.5	4	3.5	2.5	3	4	2.25
2	4	1	2.75	2	3.5	3.5	3	3	2.5	3.5	4	3.5	3.5	2	1.5	2.25	1	3	3.25	2.75	2.5	2.5	3.25	2
3.5	2.75	2.75	4	2.5	3	4.5	2.75	2.75	3.25	2	2.5	2.25	2.25	2.5	3.5	2.5	2.25	3.25	2.75	3.25	3	2.25	4	3.5
3.75	4	3	3.25	3	4	4	3.5	3.25	1.25	4.25	3.5	3.25	3.5	3.75	1.75	2.25	4.25	3.75	3.75	4.5	2.5	3	4.75	3.5
3.25	5	2	3.5	3.75	4.5	3.75	3.75	3.75	2.5	4.75	2.5	1.5	3.5	3	3.25	4	2.5	2.75	4.25	3.25	3	5	4.75	4.25
3.5	3	2.75	3.75	3.5	2.5	4	3	2.75	3.25	3.25	2.25	2.25	3.5	3.25	3	2.5	2.25	3.5	3.75	2.5	3.25	2.5	3.25	2.5
4.75	4	3	4	3	3	4.5	2.5	3.75	2	3.75	4.25	3.75	3.5	2	2	2.5	2.5	3.75	4	4.25	3.5	2.5	4.75	4.25
3.75	4.25	1	1.5	3.5	4.25	3.75	3.25	2.25	3.25	3.5	4	3.25	4	2.25	1	3.5	4.25	3.25	3	1	1.75	4.75	4	3
4.75	3.5	3	4	3	3.5	3.75	4	3.5	2.75	3.5	4.5	3.5	4.25	4	3.5	4	2.75	4	4.25	4	3.75	3.25	4.75	4.25
2.75	4.25	1.5	2.5	4.75	3	2.5	3.5	2.75	1.25	4.25	2	3.5	3	2	2.25	2.5	2.25	2.5	3	2.5	2.75	4	4	3.25
3.25	3.75	2.25	3.25	3.5	2.75	4	3.25	3.25	3	3.75	2.5	2.75	4.5	2	2.75	2.75	1.75	3.5	2.25	2.75	1.75	4.25	2.75	4.5
4.75	3.25	1.75	3.25	3.75	4.5	4	4.25	4	2.25	5	5	4	4.25	1.5	3	3	4	4.75	3	2.25	2	4.75	4	4.25
4	4.5	4	2.25	3.75	4	4	3.5	4.5	1.25	4.25	3.75	2.5	4	4.25	1.75	4.25	4	3.25	3.75	3.5	2.75	3.5	5	5
3.5	2.75	3.25	3.5	3.25	4.75	3.25	2.25	3.75	1.75	3.5	3.75	3.5	3.75	2	2.5	3.25	3.25	3.5	2.5	2	1.75	3.75	4.25	4
4.5	4	2.5	4.5	2.5	4	3.75	4.5	2.5	4.25	2.75	4.75	4.75	4.25	3.25	3.75	3.5	3.25	3.75	4	3	4	3	4.25	4.25
3.25	4	2.75	4.5	3	3.5	4.25	4.25	3	3.5	3.5	4	3	3.75	3.25	4	3.25	3.5	3.25	4.25	4	4.25	3.25	3.25	3
3.25	3.75	3.25	3.5	3.25	3	3.5	3.5	3.75	2.5	2.25	3.5	2.25	3.5	2.5	3.25	3	2	2.5	4	4	3.5	4	3.75	3.5
5	4.5	2.5	4.25	3	4	4.5	4.5	4	3.5	3.25	4	4.75	4.5	3.75	5	4.25	3	3.5	3.5	3.25	4.25	4.5	3	5
4.5	4.25	2.25	4	2.75	3.75	4.25	4	3.5	2.5	4	4.5	3.5	4.25	3.5	3.75	3	2.75	2.75	4	3.5	3	4.25	3.25	3.75
2.25	5	2.75	4.5	3.25	4.75	3.75	4.75	4.5	4	2.25	5	2.5	4	4.75	4.25	2.75	4.75	3	3.75	4	4.75	4.5	4	4.75
4.75	4.5	2.25	3.5	2.25	2.5	3.75	3.5	3	2.25	3.75	1.25	3.5	4	3.75	1.75	2	2.5	3.5	4	3.5	2	2.5	4.25	2.5
3	3.5	2.5	2.5	3.25	4	4.25	1.75	2.5	2.25	4.25	3	2.5	3.75	2.75	2.5	3	2	2.75	3.75	4.25	2.25	3.25	4.25	4
3	2.75	2.75	3.75	3.25	3.25	3.5	3.5	3.25	3	3.5	4	3.25	3.5	3	3.25	2.5	3.5	3.25	4	3.25	3	2.75	3.5	3.25
2.75	3.75	3.75	3.25	2.25	2	4	2.5	3.25	2.5	3.25	2.5	2.5	3.25	4	2	2	3.25	2.75	3.25	3.75	2.75	2	3.25	3
2.5	3.5	2	4	3.25	4	3.25	3.75	2.5	2.5	3.25	3	3.25	3.25	3.75	3.25	3.25	2.25	2.75	3.25	2.25	3.5	3.75	2.5	3
1.75	2.5	2.25	3.5	2.5	3	3.75	3.5	3.5	1.75	3.5	1.5	1.75	3.75	3	2.5	2.5	1.25	2.75	2	3	4.25	4	3	2.5
3.25	4.75	2	3.75	3	5	4	4.5	3.75	1.75	4.75	2.5	3.5	5	1.75	1.75	1.25	4	5	4.25	3.75	2.75	1.75	4.75	3.25
3.25	3.75	4.25	4	2.5	3	4	2.75	4	3	2.5	4.25	4.25	3.75	4.5	2.75	2	3	4	3	4.25	3.75	2.25	4.5	4.25
4.75	3	2.5	2.5	4.75	2.75	4	2.75	2.25	3	4.5	1.75	4.5	4.25	3.25	2.5	2.75	4.5	4	3	2.75	2	4	4	4.25
4.5	3.75	4	3.5	4.75	4	5	3.25	4.25	4	4.5	3.75	4.25	3.75	3.25	3	3	3.75	3.75	3.75	3.25	3.5	3.75	4.5	4.5
2.5	4.25	2.75	4.25	4.5	3.25	2.75	4	4	1.75	4.25	5	2.5	4	3	2.5	4.25	3.5	2.25	3.75	3	2.75	4.5	4.25	4.5
3.75	3.25	3.75	4.75	2.25	4	4.25	3.75	4	3.5	1.25	4.75	3	3.75	3.5	2.75	3.25	4	3.75	4	4.25	3	2.25	4.5	3.75
4.75	2.5	1.75	2.5	3.25	2.5	4	3.5	2.25	1.75	4	4.25	4.25	3	3.5	1.5	2.5	4	3	3	3.25	3	3	4	2.75
2.5	3.25	3.5	4	3.25	3.25	4.75	4	3	2.5	2.5	3	3	3.75	3.75	2.5	2.75	2.25	4	4	2.75	3.75	3	2.5	3.75
3.25	3.75	2.5	2.75	3.25	3.5	3	3	2.75	1.5	4.5	3.5	3.75	3.5	2.75	2.5	3.5	3	2.5	2.5	2.25	2.5	3.75	3.75	4.25
4.25	2	2.25	3.25	3.75	3.75	4	3.5	1.5	2.5	4.25	5	3.75	3.5	2.25	3	4.25	2.5	4.25	3	2.75	2.75	2.25	2.75	4
2.75	2	2.25	3.5	3.5	2.75	3	3	2.75	3	3.25	2.75	4	2.5	3	1.75	3.5	1	2.5	2	2.25	3	2.5	2.5	3
2	3.75	1.25	4.25	2	2	3	4.75	2.5	4.25	3.5	2	3.5	4	2	3	4	2	3.5	4.25	3	3.5	3.25	1.5	3.25
4.75	3.25	2.75	2.5	3.5	4	3.5	3	2.25	1.75	4.5	3.25	3.75	3.75	2.75	2.75	3.5	2.75	3.75	3.5	2.25	2.25	3.75	4	3.25
2	2.5	2.5	2	4.75	2.25	4.5	2.25	4.75	1	4.5	1.75	1.75	2.5	4.25	1.5	2.25	3.25	3.75	2.25	3.5	1.25	1.75	5	3.75
3.5	2.25	1.75	3.5	3.5	4	3.75	2.25	2.5	2.5	3.5	3.25	3	3.5	2.5	1.75	2	3.5	3.75	4	2.5	1.75	2.75	4	3.25
3.75	3.5	1.75	4.25	2.5	3.25	4.75	4.5	2.5	3.25	5	2.75	4.25	4.75	2.25	3.5	3.5	2.25	2.75	2.75	2	3	3.5	3	4
4.25	4.25	2	3.5	3.5	2.5	4	4	3	2	4.25	5	4.5	4	3	3.25	4	3.5	3	3.5	2.25	3.5	3.5	4	3.25
3.75	2.75	3	3.5	2.75	3.75	3	3.75	3	2.75	3.75	3.5	3.5	3.25	2.5	2.75	3	2.25	3.5	3.25	3.75	3.75	3.75	3.5	3.75
4.25	3.5	2	2.75	4	3.5	4	3.75	3.25	3	4	3.75	3.5	4.25	2.25	3.25	2.75	2.5	4.25	3.25	2.25	2.25	3.75	3	4
2.25	4.75	2.25	3.5	3.25	4	4.75	3.75	2.5	3.5	4.25	4.25	2	4	3.25	2.5	3.5	3	3	4.25	2	3.25	2.25	3.75	2.75
3.25	2	1.75	2.75	4	2.25	3	3.75	3	2	3.75	2	2.25	3.5	2.75	2	3	2.75	3.25	3.5	4	2.25	3	3.75	3.5
4	4	2.25	3.5	2	4	4	4	2.5	3	2.5	2.5	2.75	4	2.25	3	2	2	2.75	3.5	3	3.25	3.75	3.25	4
2.75	3.25	1.75	2.5	4.5	2	4	3.5	3.25	1.75	5	1.5	4.5	3.75	3	1.5	4	2.5	3.25	4.5	2.75	2.25	4.75	4.75	4
3	3.75	1	1.5	4.5	3	2	4.25	1.75	1.75	5	3.75	3.25	5	1	1	1.5	4.5	4.25	2.75	1	1.75	4.25	3.75	3.25
2.5	4.5	3.75	2.75	2	3	3.5	3	3.75	2.75	4	2.25	2.75	4.25	2.5	2.75	3.25	1	3.5	3.5	4.75	1.75	2.75	2.5	3.25
4	3.5	3.25	3	4	3.5	3.5	2	3.25	2.25	3.25	2.75	1.5	2.5	3	2	3	3.25	3	3.25	4.25	1.5	2.75	4	2.75
3	4.75	1.5	3.75	4	5	2	3	3.25	2.75	4.25	4.5	3.75	3.5	3	4.25	3	3.5	2.5	3.5	2.75	3.5	4.75	4.75	4
3.5	3.75	2.25	3.25	3.25	2.75	4.25	4.25	2.5	3.5	4	2	3.75	4	2.5	2.75	4.25	4	3.75	3	2.5	4	3.5	3.5	3.25
3.25	3.75	3.25	3.25	5	4.5	4	4	3	4	4.75	4.75	4.25	5	1.5	3	4	3.5	3.5	5	2	2	4	5	3.5
3.25	4.75	3.75	3.5	2.25	4	4.25	4.75	4	1.75	2.25	5	4.5	3.5	3.75	2.25	3	3.25	3.25	4	4.75	4.25	3	4.5	4.5
4.25	1.75	3.25	3.5	3	3.75	3.75	4	2.25	3	5	3.5	3.75	3.5	3.25	3.75	4.25	2.75	3.5	2	2	2.25	3.75	4.25	4.5
5	4.5	2.5	3.75	2.25	3.25	4.75	4.25	3.25	3.5	4	4	3.75	4	4	3.75	3.25	4	4.25	4	3.5	2.5	3.75	4	3.75
3.75	4.75	3	3	4.25	4.75	3.75	4.5	2.25	2.75	4.5	4.5	3.5	5	3.5	2.25	2.75	2.25	3.25	4	2	3.25	4.25	3.25	4
2.25	3.75	1.75	4	4.25	3.25	3.75	3.75	2.25	2.25	4	2.75	4.25	4	3	2.5	3.25	3	3.75	3.25	2.5	2.25	2.5	3.5	2.5
3.5	2.25	1.75	2.5	3.5	2.25	4.25	3.5	3.75	2.5	4.5	4.25	3	3.5	3.75	2.5	3.25	2.25	3.75	3.75	4.5	1.25	2.75	2.75	3.5
4.5	4.25	1.75	4.25	4.25	2	4.5	4	3	2.75	4	3.75	3.25	4.25	2.25	3.75	2.75	1.25	2	4.25	3.5	3.75	4.25	3.25	4
1.75	4.25	2.75	4	4.25	4	3.75	4	4	2	3.25	4.75	2.25	3	2.5	2.75	3	3.25	3	3.5	3.25	2.75	4.25	4	3.75
2	2.5	3.25	4	2	3.5	3.25	3.75	3.75	2.5	3.5	4	2.75	3.5	3.75	4	3	2.5	2.5	3.25	3.75	3	3	4	4.25
3.25	4.25	1.75	3.75	2.25	2.75	3.5	3	2.5	3.25	2	2.25	2.25	3.75	2	3.25	2.25	1	3.75	2	3.25	3	3.5	3.25	3.25
3.75	3	3.5	3	2.5	4	3.75	3	3.5	2	2.75	3.25	4.5	3.75	2.75	2	3	4	4.75	3.25	3.75	3	3.75	4	4.25
2.5	5	3.5	3.5	3.75	2.5	3	3.75	3.25	3	3	3.75	3.25	3.75	2.75	4	3	2	3	3	2.75	3.75	3.25	3.25	2.5
4.75	4.75	4.25	4	3	4	3	3.25	3.5	2.5	4	4.25	4	3.5	4	2.25	3.25	4	4.75	4.25	5	4.5	3	4.75	3
1.75	3.75	2	3	2.5	3.75	3.75	2.5	3.25	2	2.5	4	3.75	3.5	3.25	4	2.5	2.5	3.75	3	3.5	3.75	3.25	2	3.75
3.75	4.25	2	3.25	4.25	3.25	4.75	3.5	1.5	1.5	3.75	5	1.5	4.75	2.75	2.25	2.25	2.5	2	3.5	3.25	2.75	2.75	3.5	3.25
4.25	3.75	2.25	1.75	4.75	4.75	3.25	3.5	3.25	2.75	4.75	4.25	3.75	3.25	3	1.75	4.75	4.25	3.25	3.25	2	2.25	5	4.5	4.5
4	3.25	1.5	3	3.75	2.75	3	4	2.25	2.75	4.75	3.75	4	3.5	2	2.5	3.5	2.5	4	3.75	2	2.75	4.5	3.5	3.25
3	3	2.75	2.75	2.75	2.75	4.25	3.25	2.5	4	4	2.75	3.75	3	3	3.75	2.75	2.75	3	2.25	2.5	2.75	3.25	3.75	3.75
4.25	4	2	2.5	2.75	3.5	4.25	2.75	3.5	1.25	4.5	2.5	2.75	2.75	2.25	1.25	3.5	4.5	3.25	3.5	3	1.75	2.75	3.75	3.25
4.5	3.5	4.25	3.75	3.5	2.75	3.5	4	3.5	2	2.75	4	3.25	4.25	4	2	3.25	3.75	4	3.25	3.5	3.75	3.5	4.5	3.75
3.25	3.25	1.75	3	3.5	3.5	3.5	3.25	2.5	3	3.75	2.75	3	3.25	2.75	3.25	3.25	1.75	3.75	3	1.75	3	3.25	2.75	3.25
3.75	1.75	4.25	2	1.75	3.75	4.25	3.5	3.75	2	3	3.5	4.75	4.75	3.25	2.25	1.25	3.5	4	3.75	3.75	2.5	2.5	5	4.75
4.5	4.25	3	2.75	2.75	3.25	4.25	4	2	2.75	3.5	4	3.75	4	2.25	2	3	1.75	4.25	3.75	2.25	2.25	2.75	2.5	3.75
2.25	3.75	1.75	4	2.25	3.5	3.75	4	2.75	3.25	2.75	2	2.5	3.75	2.75	3	1.5	2.5	3	3.5	3.25	3.75	2.5	3	3.75
3.25	2.25	2.75	3.75	2.25	3.25	4.5	3	3.75	2.75	2.75	3.5	4	3.5	3	2.75	2.75	4.25	3	3.75	4	2.75	2	3	3.75
4.25	4	2.75	3.75	2.25	2.75	4	4.75	2.5	3.25	3.25	3.5	4.25	4.25	3	3.5	3.5	3.25	3.75	3.75	2.75	3.5	2.25	3.5	3.5
4.75	3.25	3.5	4	2	3.25	4.75	3.5	3.5	3.5	3.5	3	4.5	3.5	4.5	3.5	2.25	3.5	4.5	2.5	3.5	3.25	2	4	3.75
3.25	3	2	3.25	3.5	3.5	3.75	2.75	3.25	2.25	3.25	4.25	3.25	4	3.25	2.25	3.25	2.75	2.75	3	3	3.25	3.75	2.5	3.5
4	3.5	2.75	4	3	3.5	4.25	3.75	3.25	2	2.25	2.25	3.75	2.5	2.5	2.75	2.75	2	3.75	3.75	3.5	2.75	4	3	4.5
2.25	2.5	3.25	2.75	2.25	3.5	1.5	3.75	3.5	2.25	3.75	3.5	3.75	4.25	3.25	2.25	3	3.25	2.75	2.75	4	3.25	3.75	3.75	3.5
3.5	2.25	3.5	2.5	3.75	4	2.5	1.75	3.75	1.25	5	2.25	2.75	3.75	3.75	2	2.25	2.75	3.75	2	3.75	2.25	3	3.75	3.25
3	4.5	2.75	4.75	2.25	2	3	5	3.5	3.75	3	4.75	3.5	5	3.5	3.25	2	4	2.25	3.75	4	4.25	2.5	2	4
3.5	2.75	1.25	2	4.25	3	4.25	4	1.75	1.75	4.25	3.25	2.75	4.25	1.5	1	1.75	3.25	3.25	4.75	1.5	3.25	4.5	3	3
3.5	4	3.5	3	3.5	2.75	4	1.5	2.5	3	3	2.75	2.75	3.25	3.5	2.75	2.5	2	3.25	2.5	4	2.5	2.5	3.5	3.25
3.5	4.75	2.25	3.75	3.25	3.75	4	4.5	2.5	3	3.25	3	3.75	3.5	3.75	3.5	3	3.25	1.5	3.5	3.25	3.75	2.25	4.25	3.5
4	3.5	2.25	3.25	2.75	2	4.25	4.25	3	3.25	3.5	3	3.25	4	2.5	3.25	3.25	2.25	3.5	3.5	2.25	2.75	3.75	3.25	3
4.25	4.75	2	4	1.75	5	3.75	4	3.5	2.5	4	4	1.75	4.75	2	1.5	1.25	3	3.5	4	2.75	1.75	3	4.75	4.25
3	4.25	1.75	4	2.75	2.75	3.75	4	2.75	2	3.75	3.5	3.25	3.25	2.25	3	4	3	3	3.75	2.25	3.25	4	3.75	3.75
1.75	4.75	3.5	4.25	2.5	4.25	2.75	3.75	4	4	2	3.75	2.75	3.75	4.25	4	3	2.75	3	4.5	4.75	4	2.75	3.5	3.5
4.25	3	2.75	4	3.25	3.5	3.5	4.25	3.75	2.25	3.5	4	4	3.75	3.5	3.25	3.5	2.75	3	3.5	3.5	3.25	4	3.25	4
3.25	4	3.25	4	2.5	3.25	3.75	4.25	3.25	3	3	4	3	4.25	3.5	3.25	2.5	3.75	3	4	2.75	3.75	3.25	3.5	4
4	4.75	2	3.5	3	2.5	4.75	4	2	3.75	3.75	3.75	4.25	3.75	2	3.25	3.5	2.5	3.75	2	1.5	4	4.25	3	3.75
2.75	4.5	2.25	2.25	4	4.25	4	2.25	3.25	2.5	4	4.5	3.25	4.75	2.5	3.25	3.25	3.5	4	1.5	4	3.75	5	5	4
4.25	4	2	2.25	4.5	4	4	4	5	3	5	4.25	4.75	3.75	2	3	3	3.25	2.25	4.75	1.5	2.75	4.25	4.75	3.75
4.25	3.5	2.5	3.5	3.75	2.25	4	3.25	3.5	1.75	3.5	3.25	4.25	3.5	2.75	2.5	3.75	2.25	3.5	2.75	3	3.25	3.5	3.75	4
4.25	3.25	2	3.5	3	2.25	4	2	2	2.75	4.5	4.25	2.5	3.5	2.5	1.5	1.25	1.5	3.5	4.25	4.25	2.75	1.25	3.25	2
3.75	2.75	2.5	3.25	1.5	5	4	4.5	3.75	1.75	3.75	4.25	2.75	4.75	3	4	2.5	4.75	3	3.75	3.5	4.5	3.5	3.75	4.75
3	2.5	1.5	2.75	3.75	4.25	3.75	3	3	2.5	3.5	5	4	3.75	2	3.25	3	4	3.25	3	3.5	2.5	4.75	4.75	4.25
4.5	2.5	1	3.25	2	3.25	4.25	3.25	3.25	2	3.5	2.5	4.25	4	2.25	3	3.25	3	4	2.75	2.25	2.5	3.75	3	3.5
3	3.25	4	2.5	3	3.25	2.75	3.5	3.5	1.5	4	2.5	2.25	3.25	3.25	1.75	1.75	3.5	3.25	4	4.5	2.25	2	4.75	3
3.5	4	2	3.5	3.25	4.75	4	3.75	3.5	2.5	3.5	4.5	2.75	3.75	3.5	2.75	4	4	3.25	3.5	2	3.5	4	4.75	3
4	3	2.25	3.75	2.75	3.75	4.5	3.25	2.75	2.5	2.5	2.25	3.75	2.75	2.5	3.25	2.5	2.25	4	2.75	4.25	2.75	2.5	1.75	2.5
3.75	2	1.25	3.5	3	3	4.25	2.75	4.25	1.75	2.25	3.25	2.5	2.25	3.25	2.75	2.25	4.5	4	3.25	4.25	2.75	3.75	4.75	3.75
4	4	2.25	3.75	3.25	3	4.5	3.5	3	2	3.75	3.5	3.75	2.75	3	2.5	3.75	4.5	4	4	3.5	3.25	3.5	4.5	3.75
2.5	3.75	1.5	3.25	3.75	3.5	4.25	3.75	3.25	1.25	3.75	3.5	3.25	4.75	3	2.25	2.75	3.75	3.5	4.25	3.75	3.75	4	5	3.25
3.75	4	2.25	4	3.75	3.75	3.5	3	3.75	4	3.5	4.5	3.5	2.5	4	3.25	3	4.5	2.5	3.75	2.75	3.5	4.5	3.5	4
3.75	2.5	1.5	2.25	2.5	4	4.5	3.5	2.75	2.75	5	2.25	4.5	4.5	2.25	3.5	2.25	2.75	3.75	3.5	2.5	2.5	4	4	3.75
3	3.5	3.25	3.75	4	2.5	2	3.75	4	3	4	3.5	4.5	3.25	3.25	3.5	3	3.5	2.5	3	4	3.5	4	3.5	4
3.75	3.75	2.5	3	1.75	3	3.25	2.25	1.75	3.25	4	1	4.25	4.75	1.5	3	3.75	1.5	3.75	2.25	1.25	1.5	3.5	2.75	4.5
2	4.5	3.5	3.5	3.25	4.5	2.25	4	4.75	2	3	4.25	2	3.75	4	3.25	4.5	2.5	2.5	4	4.5	4.5	4	4.25	4
3.75	3.75	2.25	2.25	3.5	2.5	3.5	3.75	2.75	2.75	3.5	4	4	4.75	2.75	3.25	3	3.5	3	3.75	4.5	2.75	3.75	3.75	3.5
4.5	4	1.75	4	3.5	2.25	4.75	3.75	3.5	3.5	3.75	3.25	4	3.75	3	2.75	2	2.25	3.5	4	2.75	2.5	3	3	4
3.5	3.5	3.25	3.5	3.75	3.25	3	3	2.5	3.25	3	3.25	3	2.75	2.75	4	3	2.75	3	3	3.25	3.5	3	2.5	3.25
4.25	4	2.5	3.75	3.5	3	3.5	4	3.25	2.75	3.5	4	4.25	3.75	3.5	3.25	2.75	3	3.75	3.75	3.25	3.75	4.5	3.25	4
3.5	3	2.5	3	3.25	3	4.5	3.25	3.75	3.25	4	3.75	3.5	3	2.25	2.75	3	2	3	4.75	4.5	3	3.5	3.5	4
3.75	3.75	3	3.75	3.25	3.75	3.75	3.5	3.25	2.5	4	3.75	3.75	3	3	2.75	3.25	3.5	3.5	3.25	3.25	3.25	3.75	3.75	3.75
5	3	5	4.75	2	3	4.5	3.5	3.75	2.5	4.25	4.25	4.75	3.75	4.5	3.25	3.75	3.5	4.5	2.5	3.75	4.25	4.25	3.75	4.5
2	4.75	3.5	2.25	2	5	3.25	4.25	4	2.25	4.5	5	1.25	4	4	1.25	2	3.75	2.5	4.75	4.25	2	2.75	4.25	4.75
4.25	4	3	4.75	4.25	3	4	4.25	3.75	3.25	3	5	4	4.5	3	3.5	3.5	2.5	3.5	4	3.5	3.75	3.75	2.25	4.5
4.25	1.75	3.75	3	2.5	3.25	4.5	2.25	4.5	2.75	4.25	4.75	4.75	4.25	2	3.75	3	3.5	3.25	3.75	4.75	3.5	3	4.75	4
3.5	3.5	3	2.5	3	4	4.25	2	4	2	3.5	3.25	2.5	3.5	3.5	2	3	4.75	3.5	3.5	3.5	2	4	5	3.75
3.5	4.25	2.25	3	2	3.25	4	2.5	3.5	3.25	4.25	2.5	3	3.75	3.5	2.75	2.75	3.75	3	3	3.5	2	2.5	3.25	3.75
3	4	2.25	2.25	4	2.25	2.75	2.5	4	1.75	3.5	3.75	2.25	3.75	3.5	1.75	2.5	3.5	2.5	4	3.5	2	3.25	4.5	3
1.75	3.25	1.25	2	1.5	4	4.75	4.5	2.75	3.25	3.25	4.5	1.5	4.25	2.25	1.5	3.5	4	3.25	4.25	1.75	2.75	2.25	3	3.25
3.5	4.5	2.75	4.25	2.5	2.75	3.5	4	4	3.25	4	3.75	3.75	4.75	3.5	2.25	2.25	2.25	2.75	4.25	3.5	4	3	3.25	3
2.25	4.25	1	4.25	3	4	4	3.75	5	2.75	4	2	2.25	4	4	2.25	3.25	3.25	5	3.5	4	3.5	3.25	4	2.75
3.5	4	2.25	3.5	3.25	3.75	3.5	4	2.75	3.5	2.75	4.25	2.75	3	3	2.25	3.25	2.75	3	2.75	3.25	2.75	2.5	3.75	3
2.5	3.75	1.75	2	3.5	3.25	3.5	3.75	2.75	1.75	4.5	3	3	3.75	2	3	3	3.25	3	3.5	2.75	2.25	4.25	3.5	3.75
1.25	4	2	4.25	4	3.75	1.5	3.75	3.75	3.25	4.25	4.75	1.5	3.5	3.5	3.75	3.5	2.25	1.75	3.75	3.25	4	3.25	3.75	4
4.75	2	2.75	2.75	2	3	3.5	1.75	4.25	3.25	3.25	1.25	2	2	3	2.5	2.75	1.25	3.5	2.75	3.25	1	4	3.75	3.5
5	3.25	2.75	4	4	2.75	4	4.25	2	2.5	4	2.75	3.75	4	1.75	4	2.75	4.75	3.25	3	2.25	2.75	3.5	2.5	3.75
1.75	5	3	4.75	1.75	5	3.5	5	5	1.75	4.5	3	2.25	4	5	2.5	2.75	3.75	3	4.25	5	3.75	1.5	5	4.75
4.25	3.5	4	2.75	3.25	4.5	4.25	4	3	2.75	4.5	4.75	3.25	5	2.75	3	3	4.25	3.75	3.75	3.75	3.5	4.5	4.75	4.75
2	1.75	1.75	3	4.5	2	3.75	4	3.5	1.25	5	1.75	2	4.25	1.75	1.5	1.5	2	3.75	2.5	2.25	2	4.5	5	3.75
3.75	4	2.5	2.75	3.5	3.5	3.5	3.5	3	2.5	3.5	4.25	2	3	3	2	2.5	4	2	4	3.5	3	4	4	4
4.75	4.25	2	4	3.5	3.75	4	3.5	3.75	2.5	3.75	4	3.25	3.75	3.25	3.5	4	2	3.75	4.25	4.25	4	2.75	3.25	4.5
3.5	3.75	2	3.25	4.25	3.5	3.75	1.75	2.75	1	5	3.25	2.5	3.75	3	2.5	2.5	4.75	4	4.5	3	1.75	2.75	4.5	3.75
4.25	3.75	2.75	3	4.5	4	3.75	4.75	3.75	1.25	4.25	5	3.5	4.5	3	2.25	3.75	3.5	2.75	4	3.5	2.5	4.25	3.5	4.75
5	5	2	4.5	4	4	5	4.75	3.5	4	3.75	5	3.75	5	3.75	4	4.25	4	3	4.25	3	4.25	4.75	4	4
4	4.5	2.25	3	5	3.75	4.25	3.25	4.75	2	4.75	4.75	3	3	2.75	1.75	2.75	3.75	3.5	3.75	2.75	3.25	2.75	4.5	4.5
2	4.5	2	4.75	2	2.75	3.25	4.5	2.75	3.25	3.25	3	4.5	5	2.75	3.5	3.75	2.25	3.5	4	2	4	3	2.25	3.5
4.25	1.75	3	2.5	3.25	3	4	2	3.75	2.25	5	2.25	3.25	3.75	2.5	3	4	2.75	4.5	2.25	2.5	1.5	4.5	3.5	4.25
3	2.5	2.5	1.5	4	2.75	4.5	3	3	1.5	4.25	2	3.75	4.25	2	2.5	3.25	2.25	4.5	2.25	2.75	2.75	2.75	1.75	2
4.5	3	3.5	4.25	2.75	2.75	4.75	2.25	4	3.75	2.75	3.5	2.75	2.25	2.75	4.5	3.75	3.25	3.5	3.25	4.25	4	3.5	3.5	4
2.25	3.75	1.25	3.75	2.25	2.25	3.25	2	2	3	4.25	3.5	2.25	4	1	3.75	1.75	3.5	3.5	3	2	2.25	2	2.75	2.75
3.5	3	3	3.25	3.25	4	3.5	3.5	3.5	2	3.5	4.25	4	3.25	2.5	2.75	2.5	3.75	2	3.25	4	4	3.25	3.5	3.5
3.75	3.75	1.5	3.25	4.25	4	4	4	3.25	3	5	4.25	2.5	3.75	2.25	3.25	2.25	3	4.25	3	3.75	3	4	3.75	4.5
2.5	3	1	2.5	2.75	3.25	3	2	3.5	2	3.25	2	4	2.25	3.25	4	3	3.75	2.25	2.5	1.5	3.25	3	4	4.25
2.75	3.25	1.5	3	3	4	2.25	2.75	2	1.75	3	1.25	3	4	3	2.75	3.25	2	3.75	3	2.5	2.25	3	4	3.75
2.75	4.75	3.75	3.5	2.75	5	3.25	5	4.25	2.75	4.5	1.5	3	4.5	3.75	3	2.25	1.25	3.25	3.25	4	3.5	4	3.25	3.75
4.75	3.25	2.25	4	3.5	4	3.25	3.5	2.5	3.25	3.25	3	4.75	4.25	2.75	2.5	2.5	3.25	4.25	3.5	2.25	3.25	3.25	2.75	3.75
4	4.25	3	4.75	4.5	5	4	4	4.75	2.75	3.75	3.75	4	4	4	3.5	3	4.75	3.75	4	3.75	3.25	4	4.75	4.25
3.5	2.75	3	1.75	3.25	4	3.5	2.5	3.75	1.75	2.5	3.75	3.75	3	3.75	1.75	2.25	2.75	3.75	3.5	4.25	2.5	3.5	5	3.25
4.25	3.5	3.5	4	3.75	3.5	4.5	2.75	3	2.75	3.75	2.5	4.5	3.25	4	3.75	4	4.5	3.5	4	4	3.75	3.25	4.25	4
4.5	2.5	2	3.75	3.75	4.75	5	2.75	3.5	3	4.5	4.75	4.25	3	3.25	3.5	4.5	5	3.5	2.5	2.25	3	4.5	4.5	5
4.25	2.25	3.5	2.25	4.5	2.25	4.25	2.25	3.5	3.5	4	2.75	4.25	3.25	3	3.25	3	3.25	4.5	3.25	2.5	2.5	3.75	3.25	4.5
4.25	4.25	2.75	4	1.75	4.25	4.75	4.25	4.25	3.25	2.25	3.25	3.25	4.25	4	3.5	2.75	3.5	4	4.25	4.5	3.75	2.5	4.5	4.5
3	4	1.5	2.25	3.5	4.75	2	3	3	1.75	3.5	1.75	3	3.5	2.5	2.5	3	2.25	3.25	3.5	2.5	3.5	2.75	3.75	3
3.5	3.5	2	3.25	2.5	2.25	3.75	3	3.75	2.25	3.75	3	2.25	3.25	3.25	2.5	2	2.25	3.5	3.5	3.75	2.75	2.5	3.5	2.75
4	4.75	2.5	3.5	3	3.75	4.25	4.75	3.5	2.5	3.75	3.75	3.75	4.25	4	1.75	1	3.5	4	4	4.5	2.5	4.5	5	3.25
3.5	3.5	2.25	3	2.5	3.5	2.75	3.75	2.75	1.5	4.25	4.75	4.75	4	2.5	1.5	3	2.5	2.75	3.25	3.25	2.5	3.25	4	4
1.75	4.25	1.5	2.5	3.25	3.75	3.75	4	2.75	4	3.75	3.75	2.25	3	1.75	3.5	2.5	1.75	2.5	4.75	2.25	2.5	3	4.25	4.25
4	4.25	2	5	2	4	3.75	4.5	3.75	2.75	2.75	4.75	3.25	4	4	3.75	2.25	2.5	3.5	4.25	3.5	4.5	4.5	2.5	4.25
3.5	4	3	3	2.5	3.25	4.75	4	3.5	2.75	3.5	3.25	4.25	4	4	3.25	3.25	4	3.5	3	3.75	3.25	2.75	3.75	4
3.75	5	3.25	5	1.75	2.75	4.25	5	3.75	5	1.75	1.25	4.75	4.75	5	5	3.25	1.5	3.5	3.75	4.25	5	3.75	2.5	4.75
4.5	2.75	1.75	4.75	2.5	2.75	4.5	4.5	3	3.75	4	2.75	4	4	2.5	5	4.5	1.5	4.5	2.75	3.5	3.5	3	2.75	3.25
4.75	3	2	4.25	3	4	5	3.75	3.5	3.25	3.75	3	5	3.75	2.5	4.75	3	1.5	3.75	3	1.75	3.5	4.25	2.75	3
3.5	3.25	2.5	1.75	2.5	3	2.5	3.25	3.25	2	4.75	2.5	4	3.75	2.5	1.25	4	2.75	3.5	2.25	1.25	1.5	3.75	4.5	2.5
2.5	3.75	1.5	2.75	3.75	3.5	4	2.75	2.5	2.5	3	2.25	2.75	2.5	3.25	1.75	2.25	4.25	3	3.75	3.25	3	2	4.75	4
4.5	3.5	2.25	3	1.5	4	5	4.5	3	4	2.25	2	3.75	3.75	4.25	2.25	1.75	2.75	4	4.75	4.75	3.75	2.25	4.5	3.25
4	5	2.5	3.5	4.25	3.5	4	4.25	2.75	2	3.5	4.5	1.75	4.5	2.75	3	4.5	3	2.75	3.5	3	4	4.25	4.25	4.5
4.25	3.75	1.25	2.5	3	2.75	5	2.25	2.75	1.75	3.75	3.5	3.75	3.5	2.75	2.5	3.25	5	4	3.75	3.25	2.75	2.75	4.5	2.5
3.5	2.75	3.25	3.75	3.5	2.75	4.25	3.75	2.75	4	3.25	3	2.75	2.25	3.25	3.5	3	2.75	3	3.5	2.75	3.5	3.25	2.75	3.5
3.75	3.5	3.5	2.5	3.5	4.5	3.75	3	3.5	3	4.25	4	4	3	1.5	3.5	4.5	4.75	3.75	3.5	3	3	4.5	4.25	4
4	2.25	1.5	1.5	2.25	3.5	4	3	3.25	1.5	4.25	1.75	4.5	2.5	1.75	2.75	3.5	1.5	3.5	3.25	3.5	1.75	3	3.75	3
2.75	4.5	2.25	3.25	3	4	3.75	4.5	3.5	2.25	4	4.5	3	4.5	3.25	2.5	4	3.75	3.25	4	4.25	2.75	4.5	4.5	4
3.75	3.25	3	3.75	3	2.75	3.75	4	3.5	2.75	3.75	3.5	3.75	3.75	3.75	3.5	2.75	3.75	3.5	3.5	2.75	2.5	4	4	3.5
4.5	3.25	2	3.5	2.5	2.75	5	4.5	3.25	2.75	3.75	3.5	1.75	3.75	1.5	2.25	3.5	1.5	3	5	4	3.25	3.25	2.75	3.25
3.25	3.5	2.75	4	3.25	3	3	3	3.25	3	3.75	3	3.5	2.5	3.25	3.75	3	2.75	2	3.25	3.5	3.75	3.5	3	4.25
2.5	4.5	3.25	3.5	3.75	5	2.75	5	4.25	3	5	5	3.75	4.75	3	2.5	3	4.5	3.25	3.75	1.5	2	4.75	5	5
2.25	2.75	3	2.25	3	3.5	3.5	3	3.5	1.75	5	4.25	2	3.75	2.5	1.75	3.25	3.75	3	3.5	3	1.5	3.75	3.25	3.5
5	4.5	3.75	2.5	3.75	5	3.5	4.25	4	1.75	5	5	4.75	4.5	2.75	2.75	3.5	3.25	3.75	3.75	3.75	2.5	5	4.5	4.5
3.25	4.25	3.25	3.25	3	2.5	3.25	4	3.5	2	3	2.5	2.25	4	3.5	2.75	2.75	3.5	3	3.75	3	3.5	4.25	4	4
4.5	3.25	1.5	3.5	2.75	2	5	4	3.25	2	3.75	2.5	4.25	4.5	3.5	2.5	2.75	1.25	4	3.25	3.25	2.5	3.25	2	4
2.5	4.25	1	3.75	2.75	2.25	4.5	4.25	2	3	4.25	1.5	2.75	4	3.25	2	1.5	3.75	3.5	2.75	2.5	3	3.5	5	3.5
2	2.75	1.5	2.25	4.25	2.75	2.25	2.25	3.75	2.75	4.75	3.75	1	3.5	3.5	2	3.25	1.75	3.25	2	3.5	1.75	3.75	3.5	3.5
2.5	2.5	3.5	2	3.5	3	3.75	4	3.25	2.5	4.75	3.75	5	3.75	3	2.75	4.25	4	4.25	3.5	2	2.25	3.75	4.75	4.25
3.75	4.25	2.75	2.75	3.75	3.25	3.5	3.5	3.5	2	4.25	3.5	3.5	4.25	2.25	1.5	3.25	4	3	4.25	3	2.5	4	4.25	4.25
2.5	3.5	2.75	3.75	2.75	4.5	3.5	3.5	4.25	1	3.25	5	3.75	4.5	3.25	1.25	2.25	4.5	2	4.5	3.5	3	2.75	4.75	4
3.75	3.5	1.25	3.5	3.5	4.25	3.25	4	3.25	2	3.25	2.5	3	4	3	2.25	3.25	2.75	3.25	4.75	3.75	3.75	4	3.5	3.5
4.75	3.5	1.75	3.25	3.25	3	3.5	4.5	2.75	3.25	4	4.5	4.75	3.25	2.5	2.25	3.5	3.75	3.75	2.5	2.75	2.75	3.5	3.5	4.25
4.25	4.25	3	4.5	2.5	3.25	3.25	4.25	2.5	2.5	3	2.5	3.5	4.5	3.5	3	3.75	3.5	2.75	4.5	3.25	3.75	4.25	3.25	4.25
4.25	3	2	3	2.5	4	3.5	2.75	2.5	2.5	5	5	4	5	2	1.5	3	2.75	3.25	4.5	1.75	2.25	2.75	3.25	3.25
4	3.75	4	2.5	3.5	4	4.75	3	4.75	3.5	5	2.5	5	3.25	3.25	3.75	3.75	4	4.5	4.5	4.75	2.5	4.75	5	5
2.75	4.5	3	3.5	3.5	3.5	3	4	3.5	2.5	3.5	3	3	3.5	2.5	3.5	4	2	2.5	3	3	3	4.25	3.5	3.75
3.75	4.25	2	3.25	4.75	2.5	2.25	2.75	3.5	2.25	4.75	3.5	3.75	2.5	3	1.75	5	3.5	2.75	2.75	4.5	2.5	4.75	4.75	4.75
3	4.25	1	3	4.25	5	3.5	3.5	3.25	2.25	4.25	2.75	3.25	4.5	2	1.5	2	1.75	2.5	3.5	2.25	1.75	4	3.75	3.75
3.5	2.75	2.25	4.25	3	4.25	4.25	4.5	3.5	3.75	3.5	3.75	4.25	4.75	1.75	3	2	4.5	4.5	4.5	4	3.75	4	4.25	4.5
3.75	4	3.25	3.25	3.75	2.75	4	3	4	2.25	3.25	2.75	4.5	4.25	3.25	3	2.5	3	4.25	3.25	4	3	3	3	3.25
3.75	1.25	1.25	2.25	4	4.25	4.25	2	2	2.5	4.75	3.5	4.5	2.25	1.75	1.5	1.25	1.75	3.75	2.5	4	1.25	3.75	2	3
1.75	4	1	3	3.25	1.75	2.25	4.75	4.75	2.25	3	1.25	3	5	3.75	3	1	2.75	1.5	5	5	2.25	3.75	5	4
4.25	2.5	2.5	4	3.25	3.75	4	3.25	2.75	2.25	4.25	3.25	4	3.5	3.25	2.75	3.5	2.5	3.75	3.75	3.5	3	3	4.5	3.25
3	4.25	2.25	3.75	4.25	3.5	4	3.75	3.5	2.5	3.75	2.5	2.75	3.25	3.5	3.25	3	3	3	3.75	3.25	3.75	4	4.5	3.75
4.25	3.5	2.5	2.5	3.5	3	4.25	4.25	3.5	2.75	4.25	3.25	4.25	4	2.75	3.5	3.75	3	3.75	3.5	3.25	1.75	2.75	2.75	3.5
3.25	4.25	2.5	4	3	4.75	3.75	4.25	3.75	3.25	3.25	5	3.25	4.5	3.25	3.25	3.25	3.5	3.5	4.25	4	3.25	3.25	4	4.25
1.75	2.75	3	3.5	2.25	3	4	3.75	3.5	2.75	3.25	2.5	3.25	2.5	2.5	3	2.5	2.25	3.25	3	2.25	4.25	3.25	3	3.25
3.5	1.75	2.25	3.75	4.5	5	3.5	1.75	3	1	3.75	5	2.25	2	3	1	1.5	4.5	4	3.5	4	2	4	4.75	4
3.75	2	1.75	2.25	1.75	2	3.75	2	2	2.25	2.75	1	3.25	2.5	2.25	1.75	1.75	1	3.75	2	4.5	1.75	1.25	2.5	1.5
3.5	2.5	2.5	3.25	4	3.75	3.5	3	3	2	3.5	4.5	3.5	2.75	3	2.75	2.5	3.5	2.75	3	3	3	3.5	3.5	3.75
4.75	2.5	1.75	4	3	2.5	4.75	3.5	2.5	3.75	2.75	4	4.5	3.25	3.25	2.75	1.75	3.75	3	3	2.75	4	3.25	3.75	3
3.5	2.75	3.5	3.75	2.5	4.75	4	4.25	2.5	2.5	3.5	4.25	4.5	3.5	3	3.25	3.25	3.5	3.5	2.25	3.25	3.75	3	4.5	3
4.75	4.75	1.5	3	4	5	4.25	4.5	3.75	3	3.25	5	3.5	4.25	3.75	4.25	4.5	4.75	4	4.75	3.5	2.75	4.25	4.5	4.5
2.75	3.25	2.5	3.75	4.25	3	4.25	3.5	3	2.25	4	2.75	4.25	3.75	2.5	3.75	2.5	1.5	3.75	4	2	3.5	3	2.5	3
4.25	4.5	1	1	3	1.75	4.25	3.75	2.25	1	4.25	1	2.75	4.5	2	1.75	1.75	1	3.5	4	1.75	1	2.75	1.75	3.25
3.75	4.75	3.25	3.5	3.5	4.25	4.75	4.75	2.25	2.75	3.75	4.25	4	5	2.25	1	1.5	3.25	3.25	4	3.25	2.5	1.75	3.25	3.25
2.5	3	3.5	4	3.5	3.75	3.25	3	4.5	1.75	4	3	2.25	3.5	3	3.75	2.5	3.25	3	3.75	3.75	3.25	4	4.25	4.25
3	4	3.5	3.75	4	2.75	4.75	3	3.75	3.5	3.5	2.25	3.75	4	3	2.25	3	2	4.25	3.75	4	3.25	3	2.75	3.75
3.5	2	1.5	4.25	2.5	3.5	2.75	4.25	2.5	3.75	3	2	3.5	4.5	2	2	3.25	2	3.75	2.25	2.75	3	2.25	4	2.25
4.75	5	2.25	2.75	4.5	4.25	4.5	3.5	2.75	1.75	5	5	3.25	3.75	2.75	2.5	3.75	1.25	3.25	3.25	1.75	2.5	4.5	5	4
3.25	3.75	3.25	3.5	2.75	3	3.5	3.5	2.75	3.25	3.5	3.5	3.75	3.25	3	2.75	3	3.25	3.25	3.25	2.75	3.25	2.75	2.5	3
2.5	3.5	2.5	3.25	3.75	3.25	3.5	2.75	3.75	2.25	4	3.75	1.75	2	3.5	2.25	3.75	3	3	3.75	3.25	2.75	3	4.5	3.5
3	2.25	2.75	2.75	4	3.75	3.25	3.25	4	1.5	3.5	4	2	3.25	1.5	1.75	1.25	3	3.25	3.75	4.25	2.25	2.5	4.5	3.5
2.75	3.5	2.5	3.25	2.75	3	3.5	3	2.5	3.75	3.25	2.5	3	4	2.75	3.5	4	2.5	3.25	3.5	2.75	3	3.25	3.75	3.75
3.5	2.75	2.5	3.75	2.75	3.25	2.25	3.75	2	3.5	3.5	3	4.5	3.25	2	3.5	3	1.25	4.5	1.75	1.25	2.25	2.75	3	3.5
4.5	3	3	4	1.5	4.5	3.75	4.75	3	3.25	4	4	3.75	4	2.25	2.75	3.5	2.75	4	3.5	3	4	3.25	5	3.5
4	3.5	3	4.25	1	3.75	5	3	3.75	2.75	2.25	1.75	4.5	4	4.25	4.5	1	2.5	3.75	3	4.25	3.75	4.5	4.25	4.5
3	2.5	4	2	5	4.25	3.5	4	4	3.75	3	3.25	3	3.5	2.75	4	3.5	2	3.75	1	3.75	1	4.75	3.5	4
3	3.25	3	2.5	4	3	2.5	3.25	2.25	3	3.25	2.25	3	3	3.25	3.75	3	1.75	2.25	2.5	2.5	3	2	2.75	2.5
2.5	3.75	3.75	2.75	3	3.5	3	3.5	1.75	1.5	4.5	4.75	3.5	3.75	4.5	1.75	3.25	4.75	3.25	4.25	3.75	3	1.5	4.75	3.75
3.5	4.5	1.5	4	3.75	4.5	3.75	4.25	2	3.25	3.25	5	4.75	4.75	2.75	3.5	2.75	4.25	3.25	3.75	2.5	4.25	4	5	3.5
2.75	4	2.5	3	1.75	3.25	2.75	3.75	3.5	3.25	4.25	1.5	2.25	4.25	3.25	2.75	2	2.25	3.75	4.25	3.75	3.25	2.25	4	2.75
4	3.5	2.5	4.25	3.5	3.25	3.5	4	4	3	3.5	4.25	2.75	3.5	2.75	3.25	3	3.25	3.25	3.5	2.75	3.5	3.5	3.25	3.5
4.5	2.75	1.5	2.25	4.25	4	3.5	3.5	3.75	1.75	5	4	4.75	4.75	2.75	2	4	3.5	4	3.75	3.25	1	5	5	4.75
4.75	1.5	1.75	3	2.25	3.25	4	1.75	1.75	4	4.25	1.75	3	3.5	4	2.75	3.25	2.25	4	2	2.25	1.5	2.5	3.75	4.25
4.75	4.25	2.75	1.5	1.75	3.5	4.5	4.75	4.75	3.25	5	4.5	4	5	3.5	3.25	1	4	3.75	4.25	5	3.75	3.5	4.75	4.5
2.75	3.25	3.5	3.5	2.75	2.75	3.25	3.5	3	3.25	3	2.25	3	4	2.5	2.5	2.5	2.25	3	2	2	3	2.5	3	3
3	2.25	3.25	2.5	3	2.25	3	2.5	3	2	3.75	3	3.5	3	2	1.75	2.5	2.5	4	2.5	3.25	2.25	2.25	4	3.25
3.5	3.25	3	3.75	2.75	3.25	3.5	3	3.5	3.25	3.25	3.75	2.75	3	3.25	3	3	3	2.75	2.75	3	3	3	3	3.5
3.75	2	4	2.25	4.5	4.25	2	2.75	4.25	2	4.75	5	4	4.25	3.25	3.25	3.75	2.5	3.25	2.75	4.5	2	4.25	4.25	5
3.25	4	2.75	2.75	3	3.75	3.5	2.75	3	2.5	4.25	3.25	1.5	2.5	3.5	2.75	1.75	3	3.25	3.75	3	2	2.75	3.75	3
2.25	4.25	3	4.5	3.75	3.5	4.25	2.75	3.75	3.25	3.75	2.75	3.25	2.5	3.25	4.25	3.25	3.25	2.25	2.75	4.25	3.25	3.75	2.75	3.75
3.75	4.25	2.75	2.25	4	4	3.25	3	3.25	2	4.5	5	3.75	5	3.25	2	4	4.25	2.5	3.25	3	1.75	5	5	5
2.25	3	1.5	4	2.5	3.5	2.75	3.25	3	3.25	4	4	2	3	2.75	3.5	2.75	1.75	2.75	3.75	3	3.5	2.75	2.25	3.5
3.75	3	2.5	3.5	1.75	3.75	2.75	4	4.5	2	3	3	4.25	3.75	3.25	3.75	3.25	2	3.25	4	3.75	3.75	3.5	3.75	4
3.5	4.75	2.25	3.25	4	4.5	2.75	4.75	2.75	2.25	4.5	4.75	1.75	4.5	2.25	3.25	3.5	3.5	2.5	4.5	3.5	3	4	3.5	3.25
4.75	4.75	3.75	4	3.25	4	4.25	4.25	3.75	3.75	2.5	5	4.25	4.25	3.5	3.5	3.25	2.5	3.75	4.25	3.75	3.5	3.5	3.5	4.5
2.75	3.25	2.5	3	2.5	5	4	2.75	4.75	1.75	3	2	3	3.5	3.25	1.25	1.75	4	3.5	4.5	4.75	1.75	2	4.75	4.25
4	4	3.25	3	3.75	2.75	3.5	3.75	3.75	3.5	4	3.75	3	4	3	3.5	2.5	4.25	3	3.75	3.5	3	4	3.5	4
1.75	4.5	1	3.75	2.75	2	3.5	4.75	2	2.5	4	1.25	2.5	3.75	3	2.5	2.75	3.5	2.5	4.25	1.5	3	3	4	2.25
2	2.5	2.25	1.5	2.75	4	4	2.5	4	2.25	4	3.75	1	3.75	2.75	1.5	2.75	3	2.75	3	3	1	2.75	3.75	3.5
3	3.75	2.75	3.75	2.75	5	4.5	4.25	4	1.5	3.5	3	4	4	4	2	3.25	4.5	2.75	3.25	3.25	3.25	4	4.75	4.25
4.25	2.5	2.25	3	4	2.5	3.5	3.75	4.25	3.5	3.75	3.75	2.75	2	4	4.5	4.75	1.75	3.25	4	3.5	3.25	4	3.5	4
3.25	2	2	3	3.25	3	3	2.75	2.75	2.75	2.5	2.75	3	3.25	2.5	3.5	3	3.75	2.75	3	2.75	3	3.25	3.75	3.5
3.75	4	2.5	3.75	3.75	3.25	4	3.5	4	2.75	3.75	4	4.75	3.75	3.75	3.25	3.75	3.25	3.25	2.5	3.25	3.25	3.25	3.75	3.5
5	4.25	3.25	3	2.5	3.25	5	5	3	2.25	4.75	5	3.75	5	1.75	1.75	4.25	4.5	3.75	4.75	3.5	2	4.25	5	4.75
3	1.5	4.25	4.75	2.75	3.5	4	3	3	3.5	2.5	4	3.25	1.75	1.75	4.25	3.25	3.75	3.5	1.75	2	3.75	4	3.75	3.75
2.75	2.5	2.5	2.75	2.5	3	3	3.5	3	3.5	3.75	3.25	1.5	2.75	2.75	3	2.75	2.5	3	3	3.5	2.75	3.75	3.5	2.5
4.25	3.5	3.75	3	1.25	3.5	4.75	5	2.25	4.75	4.25	4.25	4.75	4	3	3.5	3	3.25	4.25	2	3.75	3.5	4	2.5	4.75
3.75	4.25	3	4	4.5	3.5	5	2.5	2.5	3.5	3.75	5	2.25	3	2.25	3.5	4.25	3	3.25	2.75	3.25	3.75	3.5	3	4.25
2.75	2.75	1.75	2.25	4.75	3.5	3.25	2.25	4	1.25	4.25	4.5	2.5	3	2.25	2.25	3.25	2.5	2.25	3	3	2.5	3.5	4.75	3.5
4.25	4	1.5	4.25	4	2	4.25	3.5	2.25	3.25	3.5	2	2.5	3.5	2.5	4	3.75	2.25	3.5	3.75	3.5	2.75	2.5	2.5	3
3	2.5	1.5	2.75	4.5	5	4	2.75	2.5	1.25	3.75	4.75	3.75	4.5	2.25	1	3.25	4	3.5	3.5	4	2.25	2.25	4.25	4.25
4.75	3.75	1.25	4.75	1.75	4.75	5	3.75	2	2.5	3	3.5	4.75	4.25	1.25	2.25	1.5	4.75	4.75	2.5	1.25	4.25	3.25	4	3
3.25	3.25	1	3	2.75	3	4	2	3.25	2.5	3.5	2.25	2	3.5	3.25	2.5	1.75	3	3.5	3.25	3.75	2.75	3	3.25	3
4.25	3.5	3	5	1.75	3	5	4.5	4	3.75	2.5	2.5	3.75	4	3.5	4.75	3.75	4.5	3.5	3.5	3	4.5	3.75	3.25	4
5	4	1.5	2.75	4	2.25	4.25	3.25	3.25	2	4.75	2.75	4	3	3.25	2.5	3	3	3	3.25	3.5	2.25	3.75	3.5	4
2.5	4.75	2.25	3.75	2.75	3.75	3.25	4	1.75	2.75	3.25	1.75	2.25	3.5	3	4	4	2.5	2.75	4.75	3.5	3.25	2	2.75	2.25
2.75	4	1.75	1.75	4.25	3	4.25	3.5	3	1	4.75	4	1	4.5	2.5	1.75	3.75	4.25	2	3.75	2.75	1	3.75	4	3.75
3.25	2.25	2.25	2.75	2.25	3.75	3.5	3.75	3	3.5	2.75	3.25	3.25	4	3.25	4	3.5	4	3	3.25	2.75	2	3	3	3.25
3	3	3	3.75	3.75	3.5	3.25	3.75	3.5	2.5	3.5	3.75	2.75	4.75	3	3.5	3	3.25	2.5	3.25	3.5	3.75	3.75	3.75	3.75
3.5	4	2.5	2.75	2.25	2.75	3.25	4.25	3.25	2.5	3	3.5	3.5	4	3	4	2.75	3.25	3	3	3.5	3.5	3.25	3.25	3.5
3.25	2.5	3	2.5	4	2.5	4	3	3.5	2.75	4.25	2.75	3.5	3.25	3	3	4	2.25	3.5	2.75	3	2.75	3.5	3.75	4.25
4.5	5	2.5	3.5	2.25	2	4.5	4.5	4	3.75	4.75	1.75	4.75	4.25	2.75	3.75	1.75	3.5	5	3.25	2.75	3	3.25	4	5
3.75	2.25	3	3	3.25	4.25	3	3.75	2.75	3	3	3.75	4.5	3.75	3.25	2.75	2	4.75	3.25	3.5	4.5	3.25	1.75	4.5	3.5
4	4.25	1.75	4.25	3.25	3.5	4.25	3.5	2	3.25	3.75	2	2.75	3	3	3.25	3.75	2	3.25	3.5	2.5	3.5	3.25	3.75	2.75
4	3	2.25	2.5	3.25	2.5	4.5	3.75	3	2.75	4	2.75	2.5	4	2.75	2.5	3.25	3	3.5	2.75	2	2.5	3.75	4.25	3.5
4	2.75	4	4.5	3.5	4	4.75	5	4	4.75	4	3.5	4.5	4	4.25	4.25	4.25	5	4.25	2.25	4.25	4.75	5	4.5	5
2.5	3.5	2.5	3.5	2.5	3.25	4	4	2.75	2.75	2.75	3	3.5	4	3.25	3.25	4	2.5	3.25	3.75	3.25	3.25	3	2.75	3.5
3	3.25	2.25	4.25	2	4.25	4.25	3.5	3.5	2.25	1.5	2.25	1.75	2.5	3.75	2.75	1	3.25	2	5	4.25	3.5	1.25	5	2.5
3.75	2.5	3	3	2.25	5	3.5	3.5	3.75	1.5	3.75	4.25	3	3	2.75	2.25	2.25	4.5	3.5	2.75	4	3	2	4.5	4
3.75	4	2	4.5	4.25	5	2.75	4	3.75	2.75	4.25	5	4.25	2.75	3.5	3	1.75	4.5	2.25	4	3	4.5	4.75	4.75	5
4.25	2.5	2.75	2.25	1.75	3.75	3.5	3.25	3	2.5	3.25	2.75	2.25	3.25	2	1.75	2.25	4.25	3.5	2.75	3.75	2	2.25	5	2
3.5	3.5	2.25	3.25	2.75	3.25	3	3.25	3.5	3.75	2.75	3	4.75	3.25	3	3.5	3.75	3.75	3.75	3.75	3	2.75	3	4.75	3.5
1.75	4.25	1.5	2.25	5	4.5	2.25	3	2.25	1	4.75	1.5	2.25	4.5	2.25	1.5	2.75	4.25	3.75	3.25	2.5	1.5	3.25	4	2.75
3.25	3.75	3.25	3	3.25	3	4.5	4.25	3.25	3	3.75	2	2.5	3.5	2.5	4	2.75	3.25	2.75	2.5	2.25	2.75	3	3.5	3.75
4.5	4.25	1.5	3.75	2.5	3.75	4.5	4	2.5	1.5	4.5	3	2	4.5	2.5	2.75	2.5	2.25	4	4.75	3.75	2	3	4	4
3.5	3	3.75	4.25	2.75	3.5	3.5	4.25	3	4	2.5	3.25	4	4.25	2	4.5	2.75	3.25	4	3.25	3.75	4	3.5	3.5	3.75
4	3.75	3	3.25	2	3.5	3	2.5	3.25	2.25	3.75	3.75	3.75	3.75	3.5	2.75	3.25	4.25	4	2.75	3.5	3	4	3.75	3.25
3.25	2.75	3.5	3.25	2.5	4.25	3.75	3	3.75	2.75	3.75	3.5	3.25	4.75	2.25	2.25	3.25	3.5	3.75	4	3	1.75	1.25	3.75	3.75
2	4	2.25	4	4.5	4	3	4	3	2.5	3.25	4.5	2.25	4.75	3.5	3.25	3	3	2.5	3.5	4.75	3.25	3.5	4	3
3.25	4.25	3	4.5	4.25	1.75	4.25	3.75	3.75	1.75	3.75	3	4.25	4.75	3.75	1.5	2.5	4	4.25	3.5	1.5	2.25	4.5	5	4
3.5	4.5	2.75	3	3	5	4.5	4	3.25	3	4.25	2.5	1.5	3	2.5	3.5	3.25	3	3	3.5	2	4	4.25	5	3.75
3.5	3	2	3.5	3.25	3	2	3	3	2.5	3	2.75	2.75	3.5	2.75	3.25	3.5	2.5	3.25	2.75	2.75	3.25	3.5	3.25	2.5
4.5	4.25	1.75	3.5	3.5	3	4.75	4.75	3	3.5	3.75	2.75	4.25	4	4	4.25	3.75	2.5	4	3.5	2.25	3	3.5	3.25	3.25
3.25	4	3.5	4	2.75	3.75	4.25	3.5	4.25	2.75	3.75	4.75	4	3.5	3.5	3	2.5	4.75	4.25	3.5	4.5	4	3.75	4.25	4.5
3	3.5	1.25	3.5	2.75	3.5	3.5	3.25	3	3	2.75	2.5	2.5	3	3	2.25	3	2.5	2.5	2.5	2.25	3	3.75	3	3.75
1.25	5	2.5	2	4.5	2.75	1.5	4.5	2.5	2	4	3	2.25	4.5	2.5	2.5	1.25	1.75	3	3.75	2	2.75	4.25	3.25	3.5
4.5	4.5	1.75	3	4	4	3.5	3.25	3.5	2.5	4.25	3.75	4.25	3.5	2.5	2.75	3.5	4.5	2.75	4	2.5	2	3.75	2.75	3.75
3.75	3.5	2.5	2.75	3.75	3.5	2.75	2.75	3.25	2.25	3.75	2.5	3.5	2.75	3	3.5	2.5	2.25	2.5	3.75	3	2.75	3.5	4.25	3
2.75	4	2.75	3.25	4	3	3.25	3.75	3.25	2.75	4	3.5	4	3.5	2	4	2.25	2.75	3.75	4	3.75	2	2.75	4	3.5
3	2.5	2.5	4	3.5	3.25	3.25	3.5	4	2	3.25	3.75	3.75	3.5	3.5	2.25	3	3.5	2.75	4	4	2.75	3.5	3.75	3.75
3	4	2.25	3.5	3.25	2.5	3	4	3.75	3.5	4.5	2.25	4.25	4	2.75	3.25	3.25	2.5	3	2.25	2.75	3.75	4.75	4.25	4.25
4	2	2.5	3.5	2	3.5	3.75	3	4	2	2.75	2	2.75	2.5	2.5	2	3.5	3.25	4.25	3	4	2	3	3	4.25
4.5	4	3	3.5	4	4.25	4	4.25	3.25	1.75	3.75	3.5	2.5	4	2.5	2.75	3.75	3	3.25	4.25	2.5	2.5	2.25	3.5	4.25
3.5	3.75	2.75	3.25	2.75	3.25	3	2.75	3.5	2.75	2.5	2.5	2.5	3	2.75	3	2.75	2.75	3	3	3	3	3.5	2.75	3.25
3.5	3.25	1.75	3.75	3.75	4.5	3.25	4	3.5	3.25	3.75	2.5	2	4	3	3.25	2	4.5	2.25	4.5	3.75	2.5	2.25	5	3.25
1.75	3.5	3.5	3	2.75	2	3	3.25	2.75	2.5	3.25	3	3	2.5	3.25	2.5	3.25	3	2.75	3	2.5	3	2.75	2.5	2.5
2.5	3.75	1	1.75	3.25	2.5	3	2.75	2.75	2	5	2.5	3.25	2.75	3	3	3.25	4.5	3	4	2.25	2	3.25	4	3
3.5	3	2.75	3.5	4	3.25	3.5	2.5	2.75	3	3.75	3.5	3	2.75	2.75	3.25	3.25	2.75	3.5	3	3	4.25	3	3	3.5
5	4.5	3.25	4.25	4.25	3.5	5	4	4.75	1.75	4.75	1.75	3.75	3.5	4	1.25	3.5	3	3.75	2.75	2.5	3	4.75	4	4.75
1.75	2.75	1	3.5	4.5	4.75	2.75	3	2.25	2.5	4.75	4.25	2.25	4.25	1.75	2.75	3	2.75	2.25	3	2.5	2	4	4.25	3.25
3	4.25	2.75	4.5	3.25	5	4	4.75	3.25	1.5	4.25	5	4.5	4.25	2.5	2.5	3	3.75	4.25	3.25	3	4.5	5	5	5
2.75	3	2.25	3.5	4	2.5	4.5	4	3.25	3.5	3.5	2	3.25	4.25	2.5	4	3.25	2.75	3.25	2.5	2.5	3.25	4.25	2.75	4.25
1.5	2.25	2	2.75	5	1.75	3.75	2.25	1.25	1.75	4.75	2	4	3.25	1.25	1.75	3.75	1.75	2.25	2.5	1.25	1	3.5	3.75	2
4.5	3.75	2.25	3	3.75	3.75	3.75	3.5	2.75	2	4.75	4	4.25	4	2.5	2.5	3.25	3.25	3.25	3	3.25	2.75	4	3.75	4.25
3.5	2.5	3	2.25	3.5	3	3.25	3.75	3.25	2.75	3.5	3.25	3.25	2.25	3.25	3.75	4	3	3.25	2.25	3	3.75	2.75	3.5	2.75
4.25	4.25	2.5	3.75	3.25	4.75	4.25	3.5	3.75	3.5	3.25	5	4	3.25	3.25	3.75	4	3	4	3.25	3.25	3.75	4	3.5	4.5
4.5	3.5	2.25	2.25	3.25	4	4.5	4	3.25	2.25	4.25	3.5	3.5	3.75	2.5	1.25	2.75	4	4	4	3.5	2.25	3.75	3.75	4.5
4.5	1.5	1.5	1.75	3.5	2	3	1.25	3.5	1	4.5	3.25	3.75	1.25	2.5	1.5	4	2.5	2.75	2.25	3.25	2.5	4.25	3	3.75
4.75	4.5	4	5	4.5	3.5	4.5	4.5	4.25	4.5	4.5	5	4	3.25	2.5	4	4.75	3.75	4.5	4	2	4.25	4.5	4.75	4.75
3.25	3	1.5	3.5	5	2.5	3	4.75	3.5	1.25	5	4	3	4	4	4.25	4.75	1.25	3	3	3.75	4	4.75	3.5	3.5
1.75	1.75	1.75	3.25	4.75	4	4.25	4.25	2.25	3	5	1.75	3.25	4.5	2	4	4.25	2.75	4.25	3.5	2.5	2.75	3.5	3.5	4
3.5	2.25	2.75	4	4	3	4.25	3.75	3.25	3	4	4.25	3.25	4.25	2.25	4.75	2.75	3.75	3.25	4	3.75	2.75	4.25	3.5	3.75
5	4.25	3.75	3.75	4	5	5	3.5	4.5	2.25	2.75	3.25	4.5	5	3.75	1.75	1	4.75	4.25	4.5	4.5	2.5	3.75	3.75	4.25
3.5	3.5	2.25	3.75	3.25	4	3.75	4	4	3	4	3.75	3	4	3	3.75	2	4.25	3.25	4	3.5	2.5	3.75	4.25	4.25
3.5	3.25	3	2.5	4.5	4.5	3.25	4	3.75	3.25	4	3.25	3.5	3.75	2.25	2.25	2.25	3.5	3.5	3	3	3	4.25	4	4
4	3.75	1.75	3.5	1.75	2.75	3	4	3.25	3	2	3.25	3.75	3.75	2.75	3.75	2.75	4.25	3	3.25	3.5	3.25	3.5	3.75	3.25
4.25	2.75	2.75	3.75	3.5	2.5	4	3.75	3.25	2.5	3.75	4	4	4.25	3.5	3.25	2.25	3.5	3.75	4	3	3.25	4	3.75	4
4.5	4.25	4.25	3.25	2	4.75	4	3	2.25	2.75	3.75	4	2.75	3	3	3	3.75	3.5	3.75	3.5	3.75	3.75	2.75	4	3
4.75	4.25	2	2	2	3.75	5	4.25	4	2.75	4.75	2.75	4.75	4	3.5	2.75	3	2.5	3.75	3	3.75	2.5	4.25	4.25	4.75
3.25	2.5	4	3	2.75	3	3.25	3.25	2.75	2.25	2.25	3	3.25	3.25	2.5	2.75	2.25	2.25	3.25	3	3	3.5	3.5	2.5	2.5
4.75	3.5	3.75	3.25	3.25	4	3.5	3.5	4	1.75	3.75	2.25	3.5	4.5	3.5	1.75	2	4.25	4.5	2.75	4	3.25	3.5	4	3.25
3.75	3.25	3.75	4	1	3.25	4.5	3	4.5	1.75	2.75	3	3	3.5	3.5	2	2.75	3.5	4.5	3.25	4.75	3	1.75	4	3.5
3.5	2.25	3	4	2	4.25	3.75	3.25	3.5	2.75	2.75	4	3	3.5	3.25	3.25	3.5	2.75	3.25	2.5	3.75	3	3.25	3.25	3.5
3.75	3	1.75	2	4.25	3.75	2.5	3	3.5	1.75	4	2.75	3.75	4	3.25	1.75	3	3.5	3	2	2.75	2.25	3	4	3.25
4.5	1.75	3.5	4	3.25	4.75	4	3.5	3.5	3	3.5	1.75	4.25	3.5	3.5	4	2.5	2.5	4.75	2.75	3.5	3.75	3.5	2.75	4.25
3.75	5	2.25	3.75	2.75	2	5	5	4.25	3.75	3	4.25	4.75	3.5	2.75	3.25	1.25	4.5	4.25	4.5	4.5	4	3.75	4.5	4.75
3.25	3.5	2	3.5	2.25	4.25	3.5	3	4	2.5	3	3.75	4.25	3	3.5	2.5	2.5	4	4.25	3.5	3	3.5	2.5	3.75	4
3.25	2.75	3.25	2	4.25	3.25	3.5	1	2.75	2.5	5	3.5	4.25	2.5	2.5	2.5	4.75	3	3	1.5	2.25	1.5	3.75	4.25	4
3	3.5	3	4.25	3	3.5	4	2.5	3	3.5	3.75	3.75	2.75	4.75	3	4.5	3	2.75	3.25	3.5	4	3.5	3.25	3.25	3.5
3.25	2.75	2.75	2	4.25	2.25	3.75	3	3.5	2	4.25	3.75	2.75	4.25	2.75	3.25	3	2.75	3.25	3	3	1.75	4	4	3
3.25	2.5	2	2.25	2	3.75	3.25	2	2	2.25	3	3.25	3.25	3.5	2	3.75	2.75	3	3.25	2.25	3	2.25	3.25	3.75	3.5
3.75	3.5	1.25	3.75	1.75	2.5	3.75	2.5	3.5	2.75	3.5	2	3.25	2.5	3	4	3.75	1.5	2.75	2.5	2	3.25	4	2.5	2.25
2	3.75	2.25	3	3.5	2.75	3.5	3.75	3.5	2	3.75	3.5	2.25	3.25	3.5	3.5	4	2	2.5	3.75	2.75	2.75	3.75	4	4
4	3.25	2	2	3.5	4	3.25	3.5	2.75	1.75	4	4	2.5	4.25	3	2.25	3.75	3.25	3.5	3.25	2.5	3.5	4	4	3.5
5	3.25	1.75	4.25	4.25	4.5	4	5	3.75	3.25	4.5	1.5	4.75	4.5	3	3.25	3.5	4	4.25	3	4	3.5	4.5	3.75	5
3	4	2	4	4	2.75	3	2.75	3	4	4.5	2.75	1.75	3.25	2.5	4.25	3.75	2	2.5	2.75	2	3.75	4.25	4.5	3.25
1.75	5	2.25	4.25	4	3.5	3	3.75	3.5	2.75	3.5	4.25	4	4.25	3.25	4	3.25	2.75	2.75	3.75	3.75	3.25	3.75	3.25	3.75
4.25	2.75	2.25	2.25	4.5	4.75	4.25	2.75	3.75	2.25	4.25	4.5	3.25	3.75	3.5	3	5	2	3.25	3.5	2.5	2	3.75	5	4.5
2	3.25	3	2.5	3	2	3.25	4	3.75	2.5	5	4.25	2.75	3.75	4.75	2.25	2.25	2.75	3.25	4.25	4.75	2.25	1.75	4.5	3
2.25	4.25	1	3.5	3.75	2.75	2	4	2.25	2.5	4	3.75	2.25	3.25	2.75	1.5	3.75	2.25	2	2.25	2.75	2.5	4.75	3.25	4
4	2	2.5	3.75	2	4.25	3.25	4	3.75	3.5	2.75	5	3.25	3	4	4.5	2.5	4	3.25	2.25	3.25	4.25	2.5	4	3.5
3.5	2.5	1.75	1.75	3	2.25	4.25	4.25	2.5	1.5	4.75	2.5	3.5	3.5	2	2	2.5	3.5	2.75	3.25	1.5	1.75	3.25	3.75	3
4.75	4	2.25	4	3	2.25	3.5	3.5	3.5	3	4	2.25	3.5	4	1.75	2.25	3.25	1.25	3.75	3	3.25	3.5	2.25	3	3.25
2.75	4.5	3.75	3.25	4	2.75	3.75	3.75	2	3.5	4.25	5	3.5	2.25	2.5	2.5	4.5	4.75	4	3.25	2	1.75	4.75	4.25	4
3.25	3.25	2.75	4	4	2.25	4	3.5	2.75	2.5	5	2.25	3	3.5	2.5	3.25	4.25	2.5	3.25	1.75	2	3.25	4.25	4	4.25
3	3	2	3.25	3	3.25	3	4	2.25	2.75	3.25	3	2.5	2.75	2	2.75	2.75	3.25	3.25	2	2	3	3	3.75	3
4.75	2.25	1.5	2.5	4	5	5	3	2.25	1.75	4.75	3.25	4.75	4.75	2.75	1.25	4.75	4.25	4.75	2	2.25	2	4.5	4	3.75
4.5	3	2	4	4	3.5	4.5	2	3.25	2.25	2.5	4.25	2.5	4	2.5	1.75	2.25	4.5	4	3.75	3.75	3.75	2.75	4.25	3.5
3.75	3.75	2.75	3	2.25	2.75	4.25	3.5	2.5	3	2.75	3.75	3.25	4.5	2.25	3.25	1.75	3	4	4.25	2	2.25	2.5	3.25	3.5
5	2.5	1.25	1.5	4.5	3.25	4.25	4	2.5	1.25	5	5	4	4.5	2	3	4.75	3.5	4	1.75	2	1.75	5	4	4.25
2.75	4.25	2.25	3.25	3.5	2.25	3	4.25	4	1.75	3.5	4	2	4.25	3	4	2.75	2.5	2.75	2.75	4.5	3.25	3.5	3.25	3.75
3	2.5	3	2.5	3	2.5	3.25	3	2.75	1.75	3.5	2.5	3	3.5	3.5	3.5	3	2.5	2.75	2.5	2.5	2	3	2	3.25
2.75	2.25	4	3.75	2.25	4.75	2.5	3	4	2	4.75	5	3.25	4.75	3	3.25	3.25	4	3.5	2.25	2	3	4.75	3.75	4.5
4.5	3	3	3.5	3.5	3.25	4.5	3.5	4.25	1.75	4	3.75	4	4	3.75	3.5	3	4	4	3.5	4	3	3	3.75	4.75
3	2.5	1.25	3.25	4.5	4.75	4	3.25	4	1	4	3.5	3.5	4.5	3	3.25	4.75	4.25	3.5	3.5	3.25	1.75	4.75	5	4.25
4	3	1.5	1.5	4	3.25	4	2	3.25	1.75	3.75	1.75	4	3	3.5	1.75	2.5	1.25	3.5	2	3.5	1.75	3.25	3.75	2.75
3	2.25	4.25	3	2.5	3	4.75	1	3.75	3.75	2	5	3	1	4.25	3.5	3	5	4.75	2.75	5	4.75	1.75	5	3.5
3	2.75	2.5	3.25	4	3	3	2.25	3.75	2.75	4	3.25	3	2.5	3	2.75	3.5	3.75	2.75	3	2.75	2.25	3.25	4	3.75
4	3	1.5	3.5	4.5	4.5	2.75	3	2.25	1.75	4.75	3.25	4.5	3.75	1.75	1.75	4	3.25	4	2.75	2.5	3	4.75	4.5	5
3.5	1.75	1	1.75	3	4.5	4.25	3.5	2	1.5	4.25	3	4	3.5	2.25	1.75	3	4.25	4.5	2.25	2.25	2	2.75	4.25	3.25
4.5	3	3.25	3.75	2.5	2.75	3.5	3	3	2.25	3.5	2.5	4	3.75	3.5	2.75	3.25	3	3.5	3	2.75	3.25	3.75	3	3.5
3.5	2.75	3	2	3.25	2.5	3.5	3	2.5	3.5	4.5	3.25	2.5	3	3.5	3.5	1.25	3.5	3.5	3.5	2.5	3.75	3.75	4.75	3.5
2.75	2.5	3.5	1.75	3.5	3.5	2.25	2	1.75	1.25	4	2.25	4.5	3.5	2	1.25	4	3.5	4.75	3.25	3.75	2	2.25	3.25	3
4.5	3.5	2.25	3.75	2.75	4.75	4.5	4	3	4	3	5	3.75	3	3	3.25	2.75	3.75	4.25	3.75	3.5	2.5	4	4	4.75
3.25	2	2.5	3	3	3.5	3.5	3.25	4	3.75	4	4.25	4	3.25	2.25	3.75	2	4	3.75	2.25	2.75	3	2.5	3.25	4
3.75	1.75	2	3.5	2.25	3.5	4.5	4.25	3.75	1	5	4.75	1.75	4.5	2.25	1.75	1.5	3.5	3.75	3.25	3.25	3.75	4.5	4.25	4
1.5	4.25	1.75	2.75	2.25	3.25	3.75	3.5	3.75	2.25	3.25	2.5	2.5	4	3	2.5	2.5	1.75	3	3.75	3.75	2.5	2.75	3.25	2
1.75	4.5	2	3.75	4.25	3.25	3.25	4.25	2.25	3.25	4	3.5	2.5	3.75	2.25	3.75	3.25	2.25	3.25	4.25	2	3.75	3.5	3.25	3.5
2.75	2.75	1.25	3	3.75	4.75	3.75	5	2.25	1.75	4.75	3.25	3.75	4.75	1.25	1.25	3.5	4.25	3	4.25	2.5	2	3.75	4.5	3.25
4.25	2.5	2	2	3.5	2	2.75	4	2	1.25	4.5	2.25	5	3.5	1.5	2.25	3.25	2.25	4	3.5	1.5	1.25	4	3.25	2.75
3.5	4.25	1.25	3.25	3	4.25	4	4	3.25	2.75	3.5	5	4	3.5	2.75	3.25	3.5	2.5	3.25	3.25	2.75	2.75	3.25	3.75	2.5
3.5	3.75	2.75	2.25	3.5	3.5	3.5	2.5	3.75	1	3.25	4.75	3.75	3.25	2.25	2.25	4	3.75	3.5	3.75	2.25	2	3.75	4.25	3.75
3.5	4	3.5	3.75	3	4	4	4	4	3	3.25	4	3.5	3.75	3	3.5	3.75	3.5	3.25	4	3.5	3.5	4	4	4
2.25	2.75	3.5	4.75	2.5	2.75	4.5	4	2.5	4.25	3.25	3	3.25	4.25	1.75	4.75	2.5	2.25	3.25	2.5	4.25	4.5	2.5	2.5	4.25
4	3	3	3.75	4	3	4.75	4.25	3.25	3	3	4	3.75	4.25	3.5	3.5	3.25	3.5	4	3	4	3	3.75	3	3.75
3.5	3.25	3.75	3.25	2.75	2.5	4	2.5	3	1.5	2	1.25	2.75	2.25	1	2.75	4.25	1.75	3.75	3	4.5	1.5	4.25	5	4.25
3.25	3.5	1.75	3.25	3.25	3.5	4.25	3.75	3.25	3.5	2	3	3.25	3.75	2	2.25	3.25	2.75	3	3.5	3	3.5	2	3	2.5
4.25	4.25	2	4	4.25	4.75	3	3.25	2.25	2	4.5	4.25	3.75	3.75	2	2.5	4	3.75	3.25	4.5	3.5	2.25	3.75	4.25	4.25
2	3	3	3	4.5	4.75	3.25	2.25	4.25	2	3.25	3.75	2.75	2.25	3.25	1.5	2.75	2.25	3.5	2.5	4	3.5	2.75	4.75	4

## Sheet: HEXACO Facets - T2
OA	CO	AF	XX	EF	HS	OI	CD	AG	XS	EA	HF	OC	CF	AX	XO	ED	HG	OU	CP	AP	XL	ES	HM	LT
4.25	3.5	2.25	3	3.75	2.5	3.75	2.25	4	1.75	3.5	2	3.5	3.25	2.25	2	1.5	2.25	4	3.25	4	2.25	3.5	4	3.25
1.5	4.5	2.5	4	3.75	3.75	4.5	4.5	2.75	2	4.5	4.75	2.75	3.5	2.75	2	1.75	4	2.25	3.75	3	3.75	3	4.25	3.75
3.75	3.25	2.5	3.75	3.25	3	3.75	3	3.25	2.75	3.25	4	3.75	3	3	3.5	3.25	3.75	3.25	3.25	3.75	3.5	2.25	3.5	3.25
3	2.75	3	3	2.25	4	3.25	2.75	3.5	3.25	2.75	3	2.5	2.5	3	4.25	3.25	3.25	3	2.5	3.5	2.75	4	3	2.75
3.75	3.25	2.5	4.25	2.25	3	3.25	3.75	2.75	3.25	3.25	3	3.75	3.5	2.5	2.25	3.75	3.25	4	3.75	2.25	3	3	2.75	3.5
4.25	2.25	1	1.75	4.5	2.25	4	1.25	3	1.5	5	2	3.25	2.75	3	2.25	3.5	1.75	3	2.25	3.75	1.25	2.75	3.5	2.75
3	4.5	2.5	3	2.25	2.75	4.25	4.75	3.5	2.25	4.5	3.5	3.25	3.75	2.5	2.25	2	1.75	3.5	3.75	2.5	2	2.25	3.5	3.75
2.5	2.75	3	3	2.75	3	2.75	2.75	3.5	3	3.25	2.5	2.75	3.5	3.5	3	2.75	3.25	2.25	3.5	3	2	3	2.25	2.5
5	3	1.75	2.5	4.25	4	4.25	3.5	2.5	3.5	4.75	2.75	4.5	4.25	2.5	3.5	4	3	3.5	3.5	3.75	2	4.25	3.75	4.5
3.25	3.75	2	3.25	3.75	3.75	4.75	4	2	1.75	4.5	1.5	3.75	4.5	2.5	2	3.5	3	4.25	3.75	2.5	3.75	2	4.5	3.5
3	4.25	2	2.75	3.25	3	3.25	3.75	3.5	2	3.75	4.5	2	3.75	2.25	3	2.5	2.5	2	3.5	3.5	3	2.75	3	3.5
3.75	3.75	2	2.75	3.25	4	3.75	4.25	3.25	2.25	3.75	4.25	3.25	3.5	2.25	2.25	3	3.75	3	3.25	3.25	2	3.5	4.25	3.25
3.25	3.5	2	3.75	3.25	3.25	3	3.5	2.75	2.5	4.25	3.75	3.75	2.5	3.75	2.75	3.75	4.75	3	3	3.25	3	4	3.5	4
4.5	3.25	1.75	3.25	4.25	2.5	4.5	4	1.75	1.75	5	2	3.5	4.5	2.75	2.75	3.5	3.75	3.75	3.25	2	1.75	3.5	4	3.25
4	3.25	2	2	4	1.5	4.5	2.75	3.25	1.5	4.75	4	3.5	2.5	2.75	2.25	4.5	2.5	3	2.5	2	2	5	3.75	4.75
3.5	3.5	1.75	4.25	4	2	3.5	3.25	3	3.25	3.25	2.5	3.75	3.25	2.25	2.75	3	2	3.25	3.75	2.5	4	4.25	3.75	4.25
3.25	3.75	3	2.75	3.5	4	3.5	4	3.5	2	4	3	2.75	3.75	3.25	2.5	3	4	3.5	4	4	2.5	3	3.75	3.5
4	4	3	3	3.75	3.75	3.5	3.5	3.25	2	4.75	4.75	2	2.75	4	3.25	3.75	4.75	2.25	4.5	3.5	2.5	4	4.25	3.75
3	4.5	3	3.25	3.75	4	2.75	3.75	4	1.25	4.75	4	3	4	3	1.5	2	4.5	2.5	3.75	3.5	2.5	3	4.75	3.25
4.75	3.5	1.25	3	2.75	4.25	4	5	1.75	3	3	2.75	4.5	4.5	2	3	1.5	3	3.5	4.25	2	4.25	2	4.25	2.25
2.75	3.75	1.75	3	3.25	3.5	2.75	3.5	2.75	3.75	4.75	2.5	3.75	2.5	2.25	3.5	3.5	1	3.25	2	1.5	2.5	3.75	2.75	4
3	3	2.5	2.5	3	2	2	2	4	2.5	4.25	2.5	2.5	3.5	3.5	2.5	2.5	2.5	3.5	3.5	3.75	2.75	4	4	3
2	3.5	1	2.5	3.75	4	2.75	3	2.5	2.5	4	2.75	3.75	4	2.5	1.75	2.5	1	3.25	2	1.75	3	2.75	3.25	3.25
4.75	2.75	1.25	2.75	3	3.75	4.25	2	2.75	3.25	3.5	2	3.5	1.5	3.25	3.5	2.5	2.75	3.75	2.5	3.25	3	3.5	3	2.25
4	4	2.75	3.25	2.75	4	4	3.5	3.25	1.75	3.75	3	3	3.75	4	1.75	2.25	3.5	3.75	4	3.75	3	3.25	4.25	3.75
2.5	4.75	2.25	3.75	3.5	4.25	3.25	3.5	2.5	3	4	2.5	1.25	2.25	3	3.5	4	2.5	3	4	2.75	3	4.5	5	3.75
3	3	2.75	4	3	3.25	4	3	2.75	3.25	3	2.75	2.25	3.5	2.5	2.75	3	2.25	3.5	3.25	2.75	3.5	2.75	3.75	2.75
4.5	4	2	4	2.25	4	4.75	3	3.5	1.25	3.5	4.5	4	3.5	3	3	2	3.25	3.75	4	4	4	3	3.75	4.25
4.25	4.75	1.5	1.75	3	4.25	4	3	2.5	2.75	5	3.25	3.5	4	1.5	1.25	4	2.75	3	2.75	1.25	1.5	4.5	3.75	3.5
4.5	4	2.75	3.5	3.25	3.5	4	4.25	3.5	2.75	3.25	4.75	3.5	4	3.25	3.25	3	3.75	3	4.25	3.75	3.25	3.75	4.25	4
3.75	3.75	2	2.5	4.25	2.25	3	3.5	2.5	1.75	4	2	3.5	3.25	2.25	2	3.5	1.75	2.75	3.25	2.5	2.5	4	4	3.75
3.75	4.75	2	3.25	3.5	2.75	5	4.25	2.75	2.5	4.75	2.25	2	4.75	3	3.25	3.25	1.5	2.75	3.5	3	2.25	4	3.25	4.25
4.75	3	1.75	3.25	3.75	4	4	4	2.5	2	5	4.75	3.5	4.5	1.25	3	3.5	4.5	4.75	3.75	1.5	1.75	4.5	3.5	4.25
4	4.75	3.5	2.5	4	3.25	3.5	3.5	4.5	1	4.5	4	2	3.5	4.75	1	4.25	4	3	3.75	4	2.5	4.25	5	4.75
3	3	3.5	3.75	3.5	4.5	2.5	3	2.5	1.75	3.75	3.75	3.75	4	2.5	2	3.75	3.5	3.5	2	2.5	2	3.75	4.5	4
4.25	3.75	2.75	4.25	2.75	3.75	3.75	4.25	2.75	4	2.75	4.75	4.5	4.5	3	3.5	3.25	3.75	3.75	3.5	3	4	3.5	3.5	4.25
3.5	4.5	2.75	4.5	2	3.25	4.5	4.25	3.5	3.5	3.25	4	3.75	3.75	3	3.75	3	3.25	3.25	4.25	3.75	4.25	3	3.25	2.75
3.25	3.75	3	3.5	3.5	3	4	3.75	3.75	2.25	2.25	3	2	3.5	2.75	3.5	2.5	2.5	2.5	4	3.5	2.75	4	4	3.75
4.25	4.25	2.5	4.25	3.75	3.5	4.5	4.25	4.25	3.5	3.5	3.75	4.25	4	3.5	4.25	4.25	2.25	3.5	3	2.75	3.5	4	3	4.75
4.5	4	2	4	3	4	4.25	4	3	3	4	4	3.5	4.25	4	3.25	4	2.5	3	4	3	3.5	4	3.5	4
2.25	5	3	4.5	3.5	5	3.75	4.75	4	4.75	2.75	5	2.75	4.5	4.25	4	3	4	3.25	3.5	3.25	4.75	4.75	4.25	4.75
4.5	4.75	1.5	3	2	2	3.5	3.5	3.5	2.5	4	1.75	4	4	3	2	2.5	2.5	3.5	4	3.5	2	2.5	4	3
3	3	2.25	2.5	3.5	3.75	4.25	2	2	2.25	4	4	2	3.75	2.75	2.25	3	2.5	3	3.75	4.75	2	3.75	4.5	3.25
3.25	3.25	2.5	3.5	3	4	3.75	3.5	3	3.25	3	4	3.25	3.5	3	3	2.5	3	3.25	4	3	3.25	3	3.25	3.5
3.5	3.5	3.25	3.25	2.75	3	2.5	4	3.75	3	3	3.5	3.5	2.75	2.5	3.25	3.25	3.5	2.5	3.25	2.75	3.25	2.75	3.25	2.75
2.5	3.25	2	2.75	3.5	3.25	3.25	3.75	2.5	2.25	3	2.75	3.5	3.5	3.5	3.5	3	2.5	3.5	3.5	2.5	3.25	3.5	2.5	3.5
1.75	2	2.25	3.5	1.75	3.25	3	3	4	1.75	3.5	1.5	2	3.25	3	2.5	3	1.5	2	3	3.5	3	3.5	3.5	4
3.75	5	2.25	2.75	3	3.75	4	4.5	2.5	3	4.75	2.75	3.75	4.75	3	1.5	1.5	3.5	4.5	4.5	3.5	2.5	1.75	4.75	4
3.75	4.5	4.5	4	2	4.5	4.25	3.75	4.5	3.25	2.75	4.25	3.5	4	3	3.5	2	3.5	4	4.25	4.5	3.5	2	4.75	3.5
4.75	2.75	2.5	2.75	5	2.5	3.5	3.25	2	2.5	4.5	3	4.5	4.5	2.75	2.25	3.25	5	4	3.25	3	2	4.25	4.25	4.5
4	3.25	3.75	4.25	4.5	4	5	4	4.5	3.75	4.25	4	4	4.25	3.25	3.5	3	3.75	4.25	3.75	3.5	3.5	3.25	5	4.5
2.75	4.75	2.5	4	4.25	3.75	3	4	4.25	1.75	4.25	4.25	2.25	4.5	2.5	2.25	3.5	2.75	1.75	3.5	2.5	3.5	4.5	4.5	4.5
4.25	3.75	3.75	4.5	2	4	4.25	4.25	3.75	3.75	1.5	5	3.5	3.5	3.75	3	3	4.75	4.5	4.5	4.25	3.75	3	4.25	3.75
5	2.75	2.25	2.75	3.5	3.25	4	3	3	2.75	4.5	3.25	4.25	3.5	3.25	1.75	2.25	4	2.75	3.25	3.25	2.75	2.5	4.25	2.75
3	3.25	3.25	4	3	3	4.25	4	3	3.25	2.25	2.75	3	4	3.75	3	2.5	2.25	4	4	2.5	3.25	3	2.75	4
4.25	4.25	1.75	2.5	3.5	3	3.5	3	3.25	1.5	4.75	3.5	3	3.5	3	2.5	3.75	3	3	3	3	2.25	4.5	4	3.75
4.25	2.25	3	4	3	4	4.25	3.75	1.5	2.25	4	5	4	3.75	2.5	3	4.25	2.75	4	3.75	2.25	2.75	2.75	3	4
3.5	3.25	1.75	2.75	3.5	3.25	2.75	3	2.75	2.5	3.25	3.5	4	4	3.25	2.5	3	2	2.5	2.25	3.25	2	3	2.5	2.75
2	5	1.75	4	2	2	4.5	4.5	2.5	3.75	4	2	3	4.5	2.25	3.5	4.5	1.75	3	4.75	2.25	3.75	3.5	2	3.75
4.75	3	2.5	2.5	3.5	3.25	3.25	3.25	2.25	2	4.5	3.75	4.25	4.25	2.25	2.5	4	3	3.5	4	2.25	2	3.75	3.5	3.25
2	1.75	2.75	2	4.25	2.75	4	2.25	4.5	1.25	4.5	1.25	1.5	2.25	4.5	2.25	1.5	4	4	1.75	4	2	2	5	3.5
3.5	3	1.5	2.75	3.75	4	4	3.25	2.25	2.5	3.5	4.25	2.75	4	2	2.25	2	3.75	4	3.75	2.5	2.25	2.75	3.75	3.75
3.75	2.5	2	4.75	2.75	3.25	4.75	4.25	1.75	2.5	4.75	3	4.25	4.75	2	3	4.25	2.25	3.25	2.75	1.25	3.5	3.5	3	4.25
4.25	4.75	1.75	3.5	4.25	3.25	4.25	4	2.5	1.75	4.75	5	4.75	4	2.5	3.25	4	3.25	3.25	4	2.25	2.75	3.25	3.5	4
3.75	2.75	3	3	2.5	4	3.5	4	3.5	2.75	3.75	3.5	3.25	3.25	2.5	2.75	2.5	2.75	3.5	3.25	3.5	3.75	4	3.5	3.75
4.25	3.25	2.75	2.75	3.5	3.75	3.75	4	2.75	3.25	3.75	3.75	3.5	3.75	2.25	3.5	3.25	2.75	4.25	3.5	2.25	2.5	3.25	3.75	3.75
2.75	4.5	2.5	3.25	2	4.75	4.75	3.5	2	3	4.25	4.75	2.25	4	3	2.25	2.75	2.5	3	3.75	2.25	3	1.75	4	3.5
3.25	2.75	2	3	3.25	2	3.25	3.75	3	2.5	3.5	2	2.25	3.25	3.25	2	2.75	3	3.25	3.5	3.75	3	3.25	4	3.25
4	4	3	4	2.25	4	4	4	2.5	3.5	2.5	2.75	3.5	4	3	3.5	2	2	3.25	3.75	3	3.75	4	3	4
2.25	4	1.25	2.5	5	2.5	3.75	3.25	3.75	1.5	5	1.5	4.25	4.5	3.25	2	3.75	2.25	3.5	3.75	2.5	2	5	5	4.25
3.5	3.5	1	1.75	4.5	3.25	1.75	4	1.75	1.75	5	3.75	3.5	4.75	1.5	1	1.75	4.5	4	2.25	1	2	4.5	3.75	3.5
2.75	4.5	3.75	3	2.5	2.75	3.5	2.75	4.25	2	4.25	1.5	2.75	4.25	2.5	3.25	3.5	1.25	4	4	4.75	2	3.25	3.25	3.75
3.25	3.5	3	3	3.25	3.5	4	2.5	3.5	1.25	3	3	1.5	3.25	3.25	1.5	2.5	2.75	2.75	3.25	4	1.5	2.5	4.25	3
2.75	4.75	2	3.25	3.75	4	2.25	3.75	2.75	3	4	5	4	4	3	4	3.25	3.75	2.5	3.25	2.5	3.5	4.5	5	4.5
4	3.5	2.25	3	3.75	3.25	4.25	4.25	2.25	3.75	4	1.75	4	4	2.5	3	4	3.75	3.5	3	2	3	3.5	3.5	3.5
4	4.25	2.5	2.75	4.25	4.75	3.75	3.25	2.5	3	4.5	4.75	4.25	4.75	2.25	2.75	4	3.5	3.25	3.75	2.5	2.25	4	4.5	4
3.5	4.75	4	3.5	2	3.75	3.25	4.5	3.5	1.5	2.75	4.5	4	3.5	3.25	2.75	3	3.25	3.25	4	5	4	3	4.5	4.25
4	1.5	2.5	3	3.5	3	3	3	2.5	3	3	4.25	2.75	3.5	2.75	3	3.75	2.75	3.25	2.5	3	2.5	3	3.25	3.5
4.5	4.5	2.5	3.25	2	3.25	4.5	3.75	3.25	3	3	4	3.75	3.5	3	4	3.25	3.5	3.75	4	3.5	3	3.75	3.75	3.75
3.5	4.75	2	2.5	3.75	3.75	3.75	4.75	2.75	2.25	4	3.75	3.5	4.75	3	2.25	2.5	2.75	3.75	3.5	2.5	3.5	4.25	4	4.5
2.5	3.75	1.5	3.5	4.25	3.5	3.75	3.5	2	2.25	3.5	3	3.5	4	2.25	2.25	3.25	3.25	3.5	3	2.5	2.5	2.5	3	2.75
3.5	3	2.25	2.5	4	2	4.5	3.75	3.75	2.5	5	4.25	3.75	4	4	2.5	3.25	2	3.75	4	4	1.5	2.75	2.5	3.5
4.5	3.75	2	4.25	4	2	3.5	4	2.75	2.75	3.75	4	3.5	4	2.75	3.75	4	1.25	2.5	3.75	2.75	3.75	4	3.5	4
2.25	4.25	2.75	4	3.75	5	3.5	4	3.75	2	3.25	5	2	4.5	2.5	2.75	3	3.75	2.75	3.5	3	3.75	3.75	4.5	4.25
2.75	3.5	3.5	3.75	2	3.5	2.75	3.5	3.5	3.25	3.5	4.25	3	3.5	3.5	3.75	3.5	3	2.5	3	3.75	2.5	3.5	4	3.5
2.25	4	1	4	3	4.75	4.5	3.75	3.75	4	2.5	2.75	1.75	4.25	3.5	3	2.25	3.5	4.25	3.75	1.25	2.5	1.25	2.5	1.75
3.5	3	4	2.75	2.75	4.25	3.5	2.75	3.5	2	3	3.25	4	3.5	3	2.5	2.75	4	4.25	3.25	3.75	3	3.75	4	4
2.5	3.75	2	3.25	3.5	2	2.75	3.5	2.75	2.5	3.75	3.75	2.5	3.75	2.75	3.5	4	2.5	3.25	2.5	2.5	3.25	3.25	3.25	2.75
4.75	3.5	3.25	2.25	3.25	3	4.5	2.5	3.75	3.25	3.5	3	4.75	3	4	3.25	3	4	4.5	3.5	4.75	3.25	3.5	5	3.5
3	3	3	3	3.75	3	3	3	3.25	3	2.75	2.5	3	4	3.25	4.25	3	3	3.25	3	3	2.75	3.5	3.25	4.75
3.25	4.5	2	2.75	4.5	3	4.75	3.25	1.25	1.25	3.5	5	1.75	4.5	2.5	1.5	2.5	2.75	2.5	4.5	3	2.25	2.75	3.75	2.75
4.25	4.5	2.25	1.5	5	3.75	4	3.5	3	2.25	5	4.25	3.5	3.5	2.75	2	4.25	4.25	3.5	3.25	2.25	1.75	5	4.75	4.5
4.5	2.75	1.5	3.5	4.5	3.5	3	4	2.25	3	4.75	4.25	4	3.5	2	2.5	3.75	2.5	4.25	4	1.75	2.25	4.75	3	3
3.5	3	2.25	3.25	2.5	4	4.5	3.5	2.25	3.5	4	3.75	3.5	2.25	3.5	3.75	3	3.5	2.75	2.75	2	3.25	3.25	3.75	3.25
4	4	2	2.5	3.25	3.25	4.25	2.75	3.75	1.5	4.25	2.75	2.75	3.25	2.25	2.25	3	4.25	3.25	3.5	3	2	3.25	4	3.25
3.5	3.25	4	4.25	3.5	2.75	4	4.5	3.5	2.75	3	3.75	3.75	4	3	2	3.75	2.75	4	3.75	4.25	3.75	3.25	4.5	3.75
3.5	3.5	2	3	3.5	3.25	3.5	3.5	2.75	3	3.75	2.75	3.25	3.25	2.25	4	2.75	2	3.25	3	2.25	3.5	3.5	2.75	3.25
3.75	1.5	4.25	2	2	3	4.5	3.5	4.25	1.75	3	3.5	5	5	3	2.25	1	3.5	4	4	3.25	2.75	2.25	5	4.5
4	3.75	2.5	2.75	2.5	4.25	4.25	3.5	1.75	2.5	3.75	3	3.5	4	2.25	2	2.75	2	4.25	3.5	1.75	2	2.5	2.5	4
3.25	4.5	2	4	2.5	4	3.25	3.75	3	3.25	2.25	3	2.5	3.5	3	2.75	2	2.5	2.75	3	3	4.25	2.5	2	3.25
4.25	2	2.75	4	3	3.25	4.25	3.5	3.5	2.75	2.5	3.5	4.25	3	2.75	2.75	3.25	4	2.75	3.5	3	2.5	3.5	3	2.75
3.75	4.75	2	3.75	2.5	2.75	4.5	4.5	2.75	3	2.25	2.75	4	4.5	2.75	3.25	3	3	3.25	4.25	2.75	3.25	2.75	4	3
4.75	3.5	3.75	3.75	2.5	3.25	4.75	3.5	2.5	4	4	3	4.5	3.25	4	3.75	2.75	2.75	4.5	2.75	4.25	3	2	4	3.75
2.5	3.25	2.75	3.75	3.5	3.5	4	2.75	2.75	2	3.5	3	3	3.75	2.5	2.75	3.5	3.5	3.5	3	2.5	2.5	4	3	3.25
5	2.75	3.5	3.75	3	4	5	3.75	4	2.25	2.25	2.5	5	3.75	1.25	3.25	2.75	2.5	3.75	4.25	3.75	3.5	4.25	3.25	4.25
3.25	2.75	2.5	2.75	2.75	2.75	1.25	3.5	4	2.75	3.25	3.5	3.75	3.5	3	2	2.5	3	3	2.75	3.25	3	3.5	3	3.5
3.5	2	3	2.25	3.75	4.5	2.25	1.25	4	1.25	4.75	2.5	2.5	3.5	3	2.25	2	3	3.75	2	3.75	2.25	3.25	4.25	3.5
3	3	2.75	4.5	2.25	2.75	3.75	5	3	3.75	3.5	3.5	4	4.25	3.5	3	3	3	2.5	4	4	4	2.5	2	3.25
3.75	3.25	1	2.25	4	3.25	4.75	4.75	1.25	2.25	4.25	3.5	3.25	5	1.5	1	1.75	3	3.25	4.75	1.25	3.25	4.5	2.75	3
3.75	4	3	3.25	4	2.75	4	2.5	1.75	2.75	3.25	2.5	3	3.25	3.25	2.5	3.25	1.75	2.5	2.75	4	2.75	2.5	3.25	2.75
3	5	3	3.5	4	4.75	3	4.75	3	2.75	3.25	3.5	4.5	4	2.5	3.5	3	3.25	2.25	4	2.25	4	2.25	4	3.25
3.5	3.5	2.5	3	3.25	2	4	3.25	3	3	3.5	2.75	3.5	3.5	2.25	3.25	3.75	2.5	3.5	3.75	2.75	2.75	4	3.25	3.25
3.75	4.25	2.5	4	2	5	3.75	4	3.25	2.5	3.75	2.5	2	4	3	2	2	4.75	4	4	3.75	2.25	2.75	5	3.5
2.5	4	2	3.75	3.25	3.75	3.75	3.25	2.75	2	3.5	2.75	3.5	4	2.25	3.75	4	3.25	3	3.25	2.25	3.5	4	4	3.5
1.75	4.75	4	4.25	2.25	3.25	2.75	3.75	4	4	2.25	4	2.5	4	4.25	3.75	2.25	2.25	3	4.5	4.5	4	2.75	4	4.25
3.5	3.75	2.5	3.5	3.75	3.75	3	4	4	2.5	3.5	4.5	2.75	3.25	3.25	2.5	4	3	2.25	3.75	3.25	3	4.25	3.75	3.75
3.25	3.75	2	4	2	3	2.75	4	3.25	2.5	3	4	3.25	3.75	3.5	2.75	2.25	4	3.5	2.75	2.75	3.75	3	3.75	3.5
3.25	4.5	1.75	3.75	3.25	2	4	3.75	2.25	3	4	3.5	4.25	2.75	2.75	3.5	3.25	2	4.25	2.75	1.75	3.75	4.5	3.25	4.5
3.25	4	2.75	2	3.25	3.5	4.25	3	3.5	2.25	3.75	4	4	4.25	2.75	3.25	2.25	4	3.25	2.75	3.25	3.75	4.75	5	3.75
4.25	3.25	2	2.25	4.25	4	3.5	3.5	4.25	3	4.75	4	4.5	3.5	2.75	2.75	2.5	4.25	2.75	4.25	1.75	3	3.75	5	3.5
3.75	4	2.5	4	3	2.5	4	3.25	2.25	2	4	2.75	3.75	3.25	2.5	3	3.75	2.5	3.25	2.5	2.75	3.25	3	4	3.75
4	3.25	2.25	3.5	2.25	2.25	3.25	2.25	3.5	3	3.75	3.75	2.5	4	2.75	1.75	1.75	2	4	4.25	4.25	2.75	1.75	4	2.25
4.25	4	2.5	3.5	1.75	4.75	4	4.5	3.5	2.5	4	5	3.25	3.75	3.5	3	1.75	4.25	3.5	3.5	4.5	4	3.25	3.5	3
3.5	1.75	1.75	3.25	4	4.75	3.5	3	3.5	2.75	3.5	4.75	4.5	3	3	2.25	2.5	4.25	3.25	3	3.75	3.5	5	4.25	4.5
4.5	2.25	1	3	2	2.75	4.25	3.5	3.5	2.25	4	3	4.25	4	2.5	3.25	2.75	3.5	4.25	3.25	2.25	2.25	3.25	3	3
3.25	3.75	3.75	2	3.5	3.5	4	2.75	3.5	2	4.5	2.5	2.5	3	3.25	1.5	2.25	4.25	3.5	4	4.25	2.25	2.5	4.75	3.25
4	4	2.25	3.5	2.75	3.75	3.75	4	3.25	2.5	3.5	3.5	2.75	3.5	4.25	2.75	3.5	3.75	3.5	3.75	2.75	3.75	4	4.25	3.25
4.25	2.75	2.75	3.75	2.75	4.25	4.75	3.25	2.5	3	2.75	1.75	3.75	2.5	2.25	3.5	2.5	3.25	4	3.75	4.5	3	2.5	2.5	2.75
2.25	1.75	1.5	3.5	3.25	3	4.5	2	4.75	2	2.25	2.5	2.5	2.5	3	2.75	2.5	4.5	3.75	3.25	3.75	2.75	4	4.25	3.75
4.25	4	3	3.5	3.5	2.75	4.5	3.5	3.25	2.25	4	3.5	3.75	3	2.75	2.5	4	4.5	4.25	3.5	3.5	3	3.75	5	3.75
2.75	4.75	1.5	3.75	3.75	4	4	4	3	2	3.75	3.5	3.75	4.5	3.25	2.5	3	3	3.75	4.25	3.5	3.75	3.75	5	3.5
4	4	2.5	3.75	3.5	3.75	3.5	3.25	3.75	3.75	3.5	3.75	3.25	2	3.75	2.75	3	4	2.5	3.75	2.25	3.5	4.25	4	4.25
3.25	3.5	1.75	2.25	2.75	3.75	4	4	2.5	3.5	4.5	2	4	4	2.5	3.75	2.75	2.75	3	3.25	3	2.25	3.5	3.5	3.5
2.5	3.5	3.25	3.75	4	2.5	2	4	4	3.25	4	3.25	4.25	3.75	3.5	3.5	3	3.75	2.5	3.5	3.75	3.75	4.25	4	4
4	4.5	3.75	3	3.25	2.75	3.75	3	2	4	3.25	1	5	4.25	1.25	3.5	4	1	4.5	2.5	2.75	2.25	4	2	4.75
2.5	3.75	3.75	3.5	4	3.5	2.5	3.75	3.75	1.75	3.25	3.75	3	3.75	4	3.75	4.25	2	2.25	3.25	4.25	4.25	4.25	4	4
4	3.5	1.5	2.75	3.75	3	3.75	4	2.75	2.25	3.5	3.5	3.5	4	2.5	2.5	3.25	3.25	3.75	4	3.75	3	2.75	2.5	3.75
4.75	4.25	2.25	3.5	3.25	2.5	5	4.25	3.25	3.25	3.75	3	4	4	2.75	2.75	2.5	2.5	4	3	3.75	2.5	3	3.25	4.25
3.5	3.75	2.5	3.75	2.75	3.5	3.5	3	3	2.75	3	3	3	3.5	2.25	3.75	3	2.25	3.5	3	2.75	3	3	2.75	3.25
4	4	2.25	3.75	3.5	3.75	4	4	4	3	3.25	4	4.25	3.75	4	3.25	3.5	3	3.5	3.75	3.5	4	4	2.75	4
4.25	2.5	2.5	2.5	3.75	3.25	4	3	3.75	3	4.25	3.5	3.75	3	2.5	3	3.5	2.5	2.5	4	4	2	4	3.5	3.5
4	4	3.5	3.75	3.5	3.25	3.75	3.5	3.5	2.5	3.75	3.5	3.75	3.25	3.25	3	3.5	4	3.5	3.25	3.25	3	4	3.75	3.25
5	3.75	4.25	5	2	3	4.75	4.5	3.75	2.75	3.25	4.25	4.75	3.75	4	3.25	3.5	3.5	4.5	3.5	3.75	5	4.25	3.75	4.25
2.25	4.75	4.25	2	2.25	5	4	4	4	2.25	4.75	5	1.5	4	4	1.5	2	3.75	2.75	4.75	4.5	2	2.5	4.75	4.75
4.5	4.5	2.5	4.5	3.25	3.5	4.25	4.5	3.5	3.5	2.25	5	3.5	4.5	3.25	4	3.5	2.75	3	4.25	3.5	4	3.75	2.25	4.25
4.25	2	3.5	3	2.75	3.75	4	2.5	4	3	4.5	5	4	4	2.25	4	3	3.75	3.5	3.75	4.75	3.5	3	5	3.75
3.5	3.5	3.75	2.5	3	4.5	3.5	2	4	2.5	4	3	3	3.5	3	1.75	3.5	4.75	3.75	4	4	2	4	4.5	4
4	4.25	2.5	3.25	2.5	2.75	3.75	2.5	3	2.5	4	2	3	3.5	2.75	2.25	3	3	3	3.25	3.5	2	2.75	3.5	3.5
3	3.75	2.75	2.25	4	2	2.75	2.25	4	1.75	3.75	3.5	2.5	3.75	3.5	1.75	2.5	3.5	2	4	2.75	2.25	3.5	3.5	3.25
1.5	3.5	1.75	2.5	1.75	3.75	4.25	4.5	3	3	3	4.25	1.25	4	2.5	2	3.5	3	2.25	4.75	2	2.75	2.25	3.5	3.25
2.5	4.75	3	4	3.5	3.5	2.75	3.75	4.25	3.25	4	4	3.25	4.75	3.5	2.5	2.75	2	3.25	4	2.75	4.25	3.25	3.25	3.25
2.25	4.75	1.25	3.75	2.5	4	3.75	2.25	4.5	2.5	3	2.75	2.75	3.75	3.25	3.5	3.75	3.5	4	4	4.25	4	3	3.75	2.5
3	4	2	3.75	3.5	4.25	3.75	3.25	3	3.25	3.5	4.75	3	3.5	3.25	3.5	3	3.25	2.25	2.75	3.25	3.25	3	4.25	3.5
2.25	4	1.75	2.25	3.5	2.75	3.75	3.75	3	1.75	5	3.25	3	3.75	1.75	2.75	2.25	3.75	3	3.25	2.75	2.25	4	3	3.75
1	4	2.25	4.5	3.75	3.5	1.25	4	4	3.25	4	4.75	1.25	4	3.75	4	3.75	3	2.25	4	3.5	3.75	3.25	3.5	4.5
3.25	1.75	2.25	1.75	2	3.5	3.5	2.25	3.75	2.5	3.75	1	1	2	3	2.75	3.5	1.25	3.5	3.5	3.75	1.25	4	4.25	2.75
4	4	2	4.5	3.5	4	4.25	3.25	2.5	3.75	3.75	2	3.5	3.75	3.25	4	3.5	4.75	3.25	2.75	2.5	3.25	3.5	3.5	4
2	5	3	4.5	2.5	5	2	5	5	1.25	5	3	1.5	4	5	2	3.75	2.5	2.5	5	5	3.25	4	5	4.75
3.75	2.75	4.25	2.25	2.75	4.75	4	3	2	3	4.5	4.75	3.25	5	2.25	2.5	4.25	4	4.75	2	3.5	3.25	4.75	4.75	4.75
2	2.25	2	3	3	1.5	3.25	4.25	3.5	2.25	5	1	1.75	3.5	3	1.5	1.5	1.75	3.25	3	2.75	2.25	4.25	5	3.5
3.75	4	3	2.5	3	4	3.5	3.5	2.5	2	4	4.25	2	2.5	3.5	2	2.75	4	2.5	4	3	3	4	3.5	4
4.25	3.5	2	4.5	2.5	3.25	3.5	4	2.75	2.75	3.5	3.75	3	4	3	3.25	2	2.25	3.25	4	3	3.5	2.75	2.5	3.75
2	4.25	1.5	3.25	4	3.25	4	1.25	3.25	1.25	4.75	4.75	2.5	2.5	2.75	2.5	3	5	3.25	4.75	3.5	1.75	2.25	5	4.25
3	4.5	2.5	2.75	4.5	4.25	3.25	4.75	4.25	1.75	4.5	4.75	2.75	4.5	3.5	2	4	3.5	2.25	3.25	3.25	2.75	4.5	4.75	4.75
4.75	5	3	4.75	4.25	4.5	5	5	3.75	3	4.75	5	4.25	5	3	2.5	4.25	3.5	3.5	5	3.5	3.75	4.25	4.75	3.75
4.25	4.25	2.75	3	5	3.5	4.75	3.75	4	1.25	4.25	4.5	2.75	3.25	2.25	1.75	2.75	3.5	4	3.5	3.25	3.75	2.5	4.25	3.75
2.25	4.25	2.25	4.25	2.5	2.75	3.5	4.25	2.5	3.75	3.5	2.5	4.5	4.75	2.75	3.5	3.5	2.5	3.25	4.5	2.25	3.75	3	2.5	3.5
4.5	1.75	2.5	2.5	3.25	3.5	4.25	2.75	3.5	2.25	5	2.25	3.25	4	2.75	2.75	4.25	3.25	4	2.75	2.75	2	4.25	3.25	4.25
3.5	2.75	2.25	1	4.5	2.75	4.5	3.25	2.5	1.5	4	2.25	4.25	4.5	2	2	3	2.25	4.25	1.75	3	1.75	2.75	1.75	2.75
4	3.25	3.5	4	3.5	2.5	4.25	3.25	4	3.5	3.5	3.25	3	2.75	2.75	4.5	3.75	2.5	4	2.75	3.75	4.25	4	3.25	3.75
3.25	3.75	1.25	3.5	1.75	1.75	3	2	1.75	3.25	3.75	3.75	2.25	4.25	1	4	1.75	2.5	3.5	3.5	1.75	2.25	2	3	3.25
4	3.5	3	3.5	3.75	3.75	3.25	4	4	2.25	4	4.25	4	3.25	2.5	3.25	3.25	3.75	2	3.5	3.75	3.75	3.75	3	3.75
3.75	3.5	2.5	3.25	4	4	4	4	3.75	2.75	4.75	3.75	2.5	3.5	3	3.25	2.75	3	3.75	2.75	4.25	3	3.75	3.75	4.25
2.25	3.25	2.25	2.75	3	3.25	3	3	3	2.25	3.25	2.5	3.75	3.25	3	3.75	2.75	3.25	2.5	2.5	2.5	3	3	3.5	3
2.5	3.75	3.25	2.5	2.25	2	3	3.5	3.5	2	3.5	2.25	3.25	4	3.25	3	3	2.25	3	2.5	2.75	2.25	3.5	4	2
2.75	4.75	3.75	3.25	2.75	5	3.25	4.75	4.25	2.75	4.25	1.75	3.25	4.75	4.25	2.25	2.5	2.25	3.25	3.5	3.75	3	4.25	3.25	4
4.5	3.75	2.5	3.75	3.75	3.5	3	3.5	2.5	3.25	3.25	2.5	4.5	4.5	3.75	1.75	1.75	2.75	4.5	3.5	3	2.75	4	3.5	3
4	4.25	3	4.25	4	5	4.25	4	4.25	2.5	3.75	4	4	4	4	3.25	3	5	3.75	4.25	4	3.25	4	5	4.5
3.5	2.5	3.25	1.75	3.25	4	3	3	3.75	2	2.5	4.5	3.5	3.5	3.75	1.75	2.5	3.75	3.75	3.75	4.25	2.5	3.5	4.75	3.5
4	3	3.5	3.5	3.25	3.25	4.75	2.25	3.5	2.75	4.5	2.25	4.25	2.5	3.5	4	4	4	3.5	4	3.75	3.25	3	4	3.75
4.5	2.75	2	4	3.75	5	5	2.5	2.75	3.25	4	4.5	4.25	2.75	3.75	3.5	4.75	4.75	3.25	1.75	2.75	3.5	4.5	5	3.25
4	2.75	3	3.25	4.25	2.5	4.75	2.5	3.75	2.5	4.75	2.75	4	3	3.25	3.5	3.75	2.75	4.75	3	3	2.25	4.25	3	4
4.5	4	1.75	3.75	2	3.75	4.75	4.5	4.25	2.5	2.5	2.75	3	4.25	3.75	3.25	3	4	3	4	4	3.25	2.5	4.75	4
3.25	3	1.5	3	3	4.5	2.25	4	2.5	2.75	3	1.75	3.25	3.75	2.75	3.75	2.75	2.25	3.5	3.5	2.75	3.75	3.25	3.25	3.5
3.5	2.75	2.5	2.75	2.75	2.5	3.5	2.75	3.5	2	3.5	2.5	2.5	2.75	3.5	2	2.25	2.25	3.5	3.25	4	2.75	2.5	3.5	2.75
3.75	4.5	2	3.5	2.75	3.75	4	4.5	4	2	4.25	3.5	3.5	4	3.25	2.25	1.5	2.5	2.75	4.5	4.25	2.25	3.75	4.25	3.75
3.75	3.75	2	3	4	4	3.5	3.75	3.75	1.75	4.25	4.75	4.5	4.5	2.75	1.25	3.25	2.5	3.25	3	2	2.5	3.5	3.75	4.25
2	4.25	1.25	3.75	3.25	4.25	3	4.25	3.25	4	3.75	3.25	3.25	4.25	2	3.5	2.75	2	3	3.75	3.25	1.75	3.25	3.5	4.25
4	4.5	2.25	4.5	2	3.75	4	4	3	3	2.5	4.75	3.25	4	4	4.25	2	2	3.75	3.75	3.5	4.5	4	2.5	3.75
3.75	4	2.5	3.5	2.25	4	4.5	3.75	3.75	2.25	4	3	4.75	4	3.5	3.25	3.25	3.5	3.75	3	3.5	2.5	3.75	3.75	4
3.75	5	3.75	5	1.5	3.25	3.75	5	4.25	5	1.25	2	4.25	5	4.5	5	2.75	2	4	4.25	4.75	5	3.25	2.5	5
4.25	3.25	2	4.25	2.5	2.25	4.5	4	3.75	4	3.25	2.5	3.5	4	3.25	3.75	4.5	2.5	4	4.25	3.5	3.75	3.25	2.75	3.25
3.5	3.5	3	4	3	3	4.5	3.5	3.5	3.75	4	2.25	3.75	4.5	1.75	3.5	4.25	2.75	3.75	3	2.25	2.75	3.5	3.75	3
4	3	2.5	1.75	2.5	2.75	2.25	3.5	3.75	2	4.5	2	3.75	3.5	2.5	1.75	3.25	2.75	3.75	2	2	1.5	3.75	4.25	2.5
2.25	4	2.25	3.25	3.75	2	4.5	2.75	3	2.5	3.5	3.75	4	2.25	3.75	2.75	2.5	2.75	2.75	2	2.75	4	1.75	4.25	4
4.25	3.75	2.25	3	1.5	4.75	5	4.25	3.5	4.25	2.5	2	4.25	4	3.75	2.75	2.5	2.75	4.5	4.75	4	3.5	1.75	4	2.75
3.75	4.75	2.5	3.75	3.5	3.25	4	4	3	2.5	3.5	4.75	1.5	4.25	2	3.5	3.5	2.5	2.75	4	3.25	4.25	4	3.75	3.75
4.75	4	1	3	2.5	5	5	2.25	2.5	2.25	3.25	3.25	3.75	3.5	3	2.5	3.25	5	4	3	2.5	2.5	2.5	4.75	3.75
3.25	5	2.25	4.5	3.25	3.5	4.25	3.5	4	4	2.5	4.5	3.75	3.75	4.5	4.25	3.25	3.25	3.5	4	3.75	4	3.5	3	4
3.75	3.5	3.25	3.25	3.25	4	3.5	3.75	3	3.5	2.75	4.25	4.5	3.5	1.75	3.25	4	4.75	4	3.25	3.75	3.5	4.25	3.75	4.5
4	2.75	1.5	1.25	2.25	3.5	4	2.75	3.75	1.5	4	2	4	2.5	2	2.25	3.5	2.75	3.25	3	3.5	1.25	3	4	2.75
2.75	4	2.75	3.25	3	4.5	3.25	4.25	3.75	1.5	3.5	4	2.5	4.25	3.75	2.75	3.75	4.25	3.25	4	4.25	2.5	3.75	4.25	4.25
3.75	3	3	3.5	3.75	3	3.75	3.5	2.75	3.25	3.5	3.25	3.25	3.5	3	3.5	3.25	3.75	3.5	3.25	3.25	3	3.75	3.5	3.75
5	4.5	2	4.5	1.75	4	5	4.75	2.25	2.25	4.25	4.25	2.25	3.5	1.5	2.25	2	1.25	4.25	5	4.5	4	2.25	2.75	3.5
3.25	2.5	4	4.5	2.5	4.25	2.25	4	3.75	4	3.5	3.25	4.25	3.75	3	4.5	3	3.75	3	3.25	3.75	3.5	4	3	4.75
2	4	3.5	4.25	2.75	5	4	5	4.5	2.75	5	5	3.25	4.75	2.5	2.5	2	4.25	3.75	3.25	1.5	3.25	5	5	5
2.25	3.75	2	1.5	3.25	4	4.5	3.75	3.5	2.25	5	4.5	2	4.5	3.5	2.25	2	4	4.25	2	2.75	1.25	3.5	4.75	3.5
4.5	4.25	3.75	2.25	3	5	3.75	4.5	3.25	2	5	4.75	4.25	4.5	2.75	1.5	3.5	3	3.5	4.75	3.75	1.75	5	4	4.5
3	4.25	3	3.5	3	2.25	3.25	4	3	2	3.75	2	1.75	4	3.25	3	3.5	4	3	3.5	4	3.75	4	3.75	4
4.5	4.25	2.5	3.75	2.5	2	5	4.25	2.5	2.25	4.5	2.25	4	5	3.25	2.25	3.25	2.25	4	3.25	2.75	2.25	2.75	1.5	3.5
3.5	4	1	3.5	3.5	1	4.5	4.75	3.75	2	4.75	2	2.75	4.25	2.5	1.25	2.5	3	4	4	3.5	3	3.5	4	3
2	2.5	1.5	3.25	4	3.75	3	1.75	3.5	2.75	4.75	3.75	1.25	3.25	3.25	2.75	2.75	2	3	2	2.5	2	3.75	3.75	3.25
2.75	2.25	3	2.25	3.25	3	3.25	3.75	3	2	4.5	4.25	5	3.75	3.5	2.25	3.25	4.25	4.25	3.25	2.25	2.25	3.5	4.5	3.5
3.5	4	2.25	2.75	3.5	3.5	3.75	3.5	3	1.75	4.5	3.5	3.5	4	2.5	2	3.5	3.75	3	4.5	3.5	2.25	3.75	4	4
2.5	3.5	2.75	3.25	2.75	5	3.75	3.75	3.5	1.25	3.25	5	3.75	4.5	3.75	1.75	2.25	4	2.75	4.5	3.75	2.75	2.75	4.75	4
3.25	4	2.25	3.75	3.25	4.25	2.75	4.25	3.75	2	4	3	3	3.75	3.25	2.75	3	2.5	2.75	4	4.25	4	3.75	3.5	3
4.5	3.25	1.5	3.75	3.5	2.5	4.25	4.5	3	3.25	3.75	4.75	4.5	3.5	2.75	3	3.5	4	4.75	2.25	3.25	3.25	3.25	4.25	3.5
4	4	1.75	5	2	2.5	3	4.5	3.5	2.75	2.5	2.5	4	4.5	3.25	2.5	3.25	3.5	2.5	4	3.75	4.25	4	3.5	4.25
4.25	4.25	1.25	3	1.5	5	3.75	3.25	3.25	2.5	4.75	5	4.25	4	2	1.75	3.5	4.25	3.25	4.5	2.25	2.5	3.25	3.75	4
4.25	3.75	2.75	2	2.5	5	4.5	3	4.75	3.25	5	3	4.75	3.25	3.75	3.5	3.25	5	4.75	3.75	5	2.5	5	5	5
2.5	4.5	2.5	3.5	3	3.5	2.25	3.75	3.5	2	3.5	2.5	2.25	4	3	3.5	4	2	3.5	3.5	2.5	3.5	4	3.5	3.75
3.75	3.5	2.5	3.25	4.75	3.25	2.25	2.75	4	1.75	4.5	4	3.75	2.75	3	2	4.5	3.5	3.25	2.5	5	3.5	4.25	4.25	4.75
4	4	1	3	4	4	3.75	4.25	3	2	3.75	2.5	3.25	3.5	1.25	1.25	2.5	2	2	4	2	2.5	4.5	3	3.25
3.5	3	2.25	3.75	3.25	4	4.5	4.5	4.25	3.75	3.5	3.75	3.75	4.5	1.75	2.75	1.5	4.5	4	4.75	3.75	3.75	4	4.5	5
3.75	3.75	3.5	2.5	3	3.25	3.75	3.25	3.75	2.25	3.5	2.75	4.25	4	2.75	2.75	3.25	2.5	4.25	3.5	4	2.75	3.75	2.5	3.5
4.25	2.75	1.75	2.25	3	3.5	4	2.75	1.75	2.25	4.75	5	4.5	3.5	2.25	1.5	2.5	2.25	4.75	4	4	1.5	3.25	3.5	3.5
1.25	4.25	1.5	3.5	4	1	2	4.75	4.25	2.5	3.75	1	3.5	4.75	4	3.25	1	2.5	2.25	5	4.75	1.75	3	4.75	4.25
4.5	2.5	3.25	3.75	3.75	3.25	4	3.25	3	2.25	4	3	3.75	3.75	3	2.75	4	2.5	3.75	4	3.5	2.25	2.5	3.5	3
3	4.5	2	3.75	4.5	3.25	4.25	3.5	3.5	2.75	3.75	2	3	3.75	3.5	3.5	3.25	3	3.25	3	3.75	3	3.5	4	3.75
3.75	2.75	2	2.75	4	3.25	4	4	3.25	3	3.75	2.5	4	4	2.75	3.5	4	3	4.5	3.5	3	2	2.5	2	3.25
3.25	4.5	2.5	4	3.5	5	3.75	4.75	3.5	3.25	3.25	5	3.5	4.5	3.5	3.25	3.25	3.5	3.5	4.5	3.75	3.5	3.5	4.5	4
2.25	2.25	3	4	2.25	3.25	3.5	4	3	3.5	3.75	2.5	3	2.75	2.25	3.5	3	2	3	3	2.25	4	3.75	3.75	4
3.5	1.5	2.75	3.75	4.75	5	3	1.75	5	1	4	5	2.25	2.75	3.75	1	1.75	4.5	3.5	3.75	3.5	1.5	4.5	4.75	4
3.75	2	2	2.5	2.25	1.25	3.75	2.5	2.25	2.5	3.75	1.25	3.5	2.5	2.75	1.75	2	1.25	2.75	2.5	4	2	1.5	2.25	1.5
3.25	4	3	4	3.5	3	4.25	4	3.5	2.5	3	5	3	4	3.25	3	2.25	2	4	3.5	3	3.5	3.25	3	5
4	3.25	2	4.25	2	2.5	4.5	3.25	3.25	3.75	3	3.5	4.25	3	3	2.75	1.5	5	4	3.25	2.5	4.75	2.75	4.25	4
3.5	2.25	3.5	3.75	3	3.5	3.75	4	2.75	2.5	4	4.5	4.5	3.75	2.75	3.25	3	4	3.75	2.75	3.75	3.5	3.25	4.5	2.75
5	4.5	1.5	2.5	3.5	5	5	4.25	4.25	3	3	5	3.75	4	2.5	4.75	3.25	4.5	4	3.5	3.5	2.75	4.25	4	4.75
3.5	3.25	2.25	4	3.5	3	4.5	4	4	2.5	3.25	2.25	4.75	3.5	3	3	3	1.75	4	4.25	3	3	3.5	2	3
4	4.25	1	1	2.75	1.5	4.5	3.5	3.75	1	4	1	3.5	4.25	2	1.25	1.25	1	3.75	4	2.25	1.25	2.25	1.75	2.25
3.75	4.5	1.5	3.5	4	4.25	4.75	5	2.25	2.75	4.25	3.5	4.25	5	1.5	1	1	3.5	4	4.25	3.5	3.5	1.75	3.5	2.75
3.5	3.5	3.5	4	4	3.5	3	3	3.75	2	3.5	2.75	2.25	3.75	3	3.25	2.5	3.5	3.25	2.5	4.25	3	4	4.5	4.25
3.25	3.25	4	4.25	3.25	2.75	4.5	2.75	3.75	3.5	3.75	3.25	4.25	3.75	3.25	2.5	2.75	1.75	4.5	4	4.5	3.75	3.5	2	3.75
3.5	2.75	1.5	3.75	3.5	3.75	2.75	3.75	3	3	3.5	1.75	4	4.5	2	2.5	2.5	3	4.25	2.25	2	3.5	2.75	4.75	1.25
3.5	4.5	1.75	3	4.25	3.75	3.25	4	3	1.25	5	5	3	4	2.25	2.5	4	2	2.5	4.25	2.25	2.25	4.5	3.75	4
3	2.75	2.75	3.5	3	3	3.25	3.75	3.5	3.5	2.75	3.75	2.75	3.25	3	3	3.25	3.5	3.5	3.25	3	3	2.5	2.75	2.75
2.25	4	2.25	3.25	3.75	3.25	3.75	2.75	4	2	4	3.5	1.25	2	3.75	2	3.25	3.25	2.25	4.25	3.75	3	2.5	4.25	3.5
4	2.5	3	3.5	4	3.5	2.5	3	4.25	2	4	3.5	1.25	2.75	2	2	1.75	1.75	3.75	4.25	4.25	2	3	3.75	3.25
4	3	3	3	3	3	4	3.5	3	3	3	3	3.25	3.5	3	3.5	3.25	1.75	3	3.25	3.25	3.5	3.75	3.5	4.25
3.75	2.5	2.25	4	2.5	4.25	2.75	4	2	3.5	3.75	3.5	5	3.5	2	3	2	1	4.5	1.75	1.5	2.5	1.75	3	2.75
4.75	3.25	1.75	3.75	1.75	5	4.5	4.5	2.5	3.5	3.75	3.5	4.25	4	3.5	2.25	3	3	3.5	3.5	2.25	4.5	4	4.75	3.5
4.25	3	3.25	4.25	1.75	2.5	4.25	3.5	3.75	3.5	1.75	1.5	4.25	3.5	4.25	4.25	1	2.25	4	3	4.75	3.5	4	3.75	4
1.5	2.75	3.75	2.5	5	2.75	2.25	2.75	3.5	2.75	5	3.25	2.75	3.5	3.25	3.25	5	1.75	3	2	4	1.25	5	3.5	5
2.5	3.5	3.5	3.5	2.75	2.75	2.5	2.75	3.5	2.75	2.5	2.75	3.5	3	2	3.25	3.5	2.75	2.25	2.75	2.5	3.5	4	2.5	3.25
3.25	3.5	2.75	3	2.5	3.25	3.75	4	3.25	1.75	3.75	4.25	2.5	3	3.25	2.25	2.25	4.25	3.5	3	3.25	2.75	2.25	4.25	3.75
3.5	5	1	4.5	3.5	4.75	4	4.5	2.25	3.25	3.25	5	5	4.75	3.25	4	3.5	5	2.5	4.5	2.25	4.5	4.25	5	3.5
2.75	4.25	2.25	3.5	2.75	1.75	3.75	3.75	3.25	3.5	3.75	1.5	2	4	3	3	2	3.25	3.5	3.25	3.5	2.5	3.25	3.5	2.5
3	3	3	3	2.75	3	3	3	3.5	3	3	2.5	3	3.5	2.5	4	3	2.5	3	2.5	3.25	3	3	3	3
4.25	2	1.5	2.25	4.25	4	3	3	3.5	1	5	4	4.5	4.5	3	2.25	4.25	3.5	4	3.75	3.25	1.5	5	5	4.75
4.5	1.25	1.75	2.5	2	2	4	1.25	2	4.25	4.75	2.25	2.75	2.75	2.75	2.75	3.75	2.25	4.5	2	1.75	1.75	2	3.25	3.75
4.75	3.75	2.75	1.5	2	4	4.5	4.25	4.25	3	5	3.75	4	4.25	3.25	3	1.5	4	3.5	3.75	4.75	3.75	4	5	3.5
2.75	3.75	3.25	2.5	2.5	3.25	3	3	3.5	2.25	3	2.5	3.5	3.5	2.75	3.5	2.75	3.25	3	2.75	2.75	2.5	3.75	2.75	3.5
2.75	2.25	2.75	2.75	3.25	2.5	3.25	2.75	3.25	1.25	3.25	2.25	3	2.25	2	2.25	2.5	2.75	3.75	2.75	2.25	2.25	2.25	4	3
3	2.75	3	3	3	2.75	3	3	3	3	3	4	3.25	2.75	3.25	3	3.25	3.5	3.5	3.25	2.75	3.25	3	2.75	3.25
3.5	1.75	4	3	4.25	4	2	2.75	4	1.75	5	5	3.75	4.5	4.5	3.25	3.5	2	3	3.5	4.25	2	4	4.75	4.75
3.25	3.5	2.75	2.5	3.75	3.75	3.75	2.75	3.25	1.75	3.5	2.5	1.5	3	3.5	2.5	2	2.5	3.25	3.75	3.25	2	2.75	3.75	3
3.5	3.5	4.5	4.5	4.25	3.25	3.25	3.5	4.25	3.25	4	2.75	2	3.25	3.75	3.75	3.75	2.75	2.5	3	4.5	3.75	3	2.5	3.75
3.75	4.75	2.75	2.25	3.5	4.75	2.75	2.75	2.75	2.25	4	5	4	5	3	2.25	3.75	4.25	1.75	3.5	3.25	1.5	5	4.5	4.5
2.5	2.75	3	4	2.5	3.5	2	3	3	3.5	2.75	3.5	2.25	3.5	2.5	3.75	2.25	2	2.5	3.5	3.75	3.75	3.5	2.25	3.25
3.25	3	2.5	3	2.5	4.5	3	3.5	3.75	2.5	2.5	3.75	3.5	3.75	3.25	3.5	1.75	2	3.75	4.25	3.75	4	3.5	3.5	4.25
3.5	4.75	2	4.25	3.75	4	2.5	5	2.5	2.75	4	3.75	1.75	4.5	2.5	3	3.5	4	2	4.25	2.75	3.75	3.5	3.75	3.5
4.5	5	3.75	4.25	3.75	3.25	4.5	4.75	3.75	3.25	2	5	4.25	4.25	3.25	3.75	3.5	2.75	4.25	4.75	4	3.75	3.25	3.5	4.25
2.5	3.25	2.5	3	3.5	5	4.25	2.75	4.25	1.75	3	2.25	3	4.25	3	1	2.5	4.25	3.75	4.25	4.75	2.5	2.5	4.75	3.75
3.75	4	3	3.25	3.5	3	3.5	4	3.25	2.75	4.5	3	3	4.25	3.5	2.5	3.25	4.25	4	4.25	3	3.75	3.5	4	3.75
1.75	4.5	1.25	4	2.5	2	3.75	4.75	2.25	2.5	3.5	1.25	2.5	3	3	3	2.5	4	2.75	4	2	3	2.5	4.25	2
2.5	2.25	2.25	2.25	3	4.25	3.75	2.25	3.5	2.5	4.5	4.5	1.25	3.75	2.75	1	3.5	4	2.25	3.25	4	1.25	2.75	3.75	3.75
3	3.75	2	3.5	3	4	4.5	4	3.25	2	3.5	2.5	2.75	4.5	3.5	2.5	4	4	2.75	2.25	4	4	4.5	4.5	4.25
4.5	2.75	2.25	3	4.25	2	3.25	3.5	4.25	3.5	4.75	4.5	3.5	1.75	4.25	4.5	5	1.75	3.5	3.75	3	2.5	4.5	3.5	4.75
3	2.75	2.5	3	3	2.5	2.25	3.5	2.25	2.5	2.75	2.5	3	3.5	2.75	3.25	3.5	3.5	3.75	3.25	2.75	2.75	1.75	3.25	3
3	3.75	2.5	3	3	3.75	3.5	4.5	3.75	3.25	4.5	4	4.75	3.75	3.75	3.25	3	3.75	3.5	3	3.5	2.25	2.75	4.25	3.25
5	4.75	2.75	2.5	3.25	3.75	5	5	2.25	2.5	5	3.5	4.25	4.75	2	1.5	4.25	4.5	4	3.5	2	1.75	4.25	4.75	4.25
3	1.5	4.25	5	2.5	2.75	4.25	2.5	2.75	3.75	2.5	4	3.25	2	1.5	4.25	3.75	4.25	3.5	2.25	2.25	4.25	3.75	4.25	3.75
3	2.75	2.75	3.25	3	3.75	3.5	4	3.25	3.25	3.75	3.25	3.25	3	2.5	2.5	1.75	2.5	2.5	3.25	2.5	4	4	3.25	3.25
4.75	3.25	4.75	2.75	1	3.25	5	5	2.5	4.5	3.25	4.5	5	3.75	3.5	4.25	3	3.75	4.5	2.25	3.25	3.5	4	3.5	4.5
3.75	4.25	2.75	3.25	4.5	3.25	4.75	2.25	3.25	3.5	3.75	5	2	2.25	2	3.75	4	2.25	3.25	3.25	3	4	3.75	3.25	4.5
3	2.75	1.75	2.25	4.5	2.75	3.25	2.5	3.5	1.75	4	4.5	3	2.75	3	1.75	2.75	2.5	3	2.25	3	2.25	4	4.75	4
4	3.5	1.75	4	3.5	2.5	4	4	2.5	3.5	4	3	3	4	2.5	4	3.25	2.25	3.75	4	2.25	3.75	3.5	2.5	3.5
2.75	3.25	1	3.5	4.75	5	4.25	3.25	2.75	1.25	3	5	4.25	4.25	2.5	1	3	4.5	3.5	3.5	3.25	2.25	2	4.25	4.25
5	3.5	1.5	4.75	2.25	4.25	5	4.25	2.25	3.25	3.25	3	4.75	5	1.5	3	2	4.5	4.75	1.75	2	3.75	3.25	3.5	3.5
3.5	3.5	1	2.5	3	2.5	4.5	2.5	3.75	1.75	3.75	2	1.5	3.75	3.5	2.5	2.25	2.75	3.25	4.25	3.25	1.75	3.25	3.25	2.75
4	4	1.75	4.75	1.75	3.5	5	3.5	3.5	3.75	1.75	2.75	3.25	4.25	3.5	4.25	3.75	4	3	3.75	2.75	3.25	3.25	4	3.5
4.75	4.25	1.25	2.75	4	2	4	3.25	3.5	1.75	5	2.5	3.75	3.5	3	3	3	3.5	3.5	3.25	3.5	2.25	4	4.25	4
3.25	5	2.25	4.5	2.75	3.5	4	4	2	3	4.25	1.75	2.25	3.5	3.25	4	3.5	3.25	2.75	4.5	3.5	3.25	2.25	3	2.75
3	4	2	2.25	4	4	4	3.75	3	1.25	5	3.25	1	4.75	2.25	2	3.75	4	3	4	3.5	1.25	3.25	4	3.5
3.75	3.25	3	3.5	2.5	2.5	3.5	3.75	3	4	4	2.75	3.5	3.5	2.5	3.75	2.75	3.25	3.75	2.25	3.5	3	2.75	2.75	3.25
4	3	2.25	3.75	3.25	3.25	3.25	3.5	3	2.5	2.75	3.25	3.5	3.75	2.75	3.75	2.5	2.75	2.75	3.25	3.5	3	3.75	3	4
3.75	4.25	2	2.5	2	2.75	3.25	4.5	3.5	2.5	2.5	2.75	3.5	4.25	3.75	2.75	3	3.75	3.25	3.75	4.5	3.75	3.25	2.75	3
3.25	2	2.75	2.75	3.75	3.25	3.75	2.75	3.25	2.75	4.25	2.75	3	3.25	3.25	3	3.5	2.25	3.25	2.75	2.5	2.25	3.75	4	4
4.25	4.75	2.25	3.25	2.25	2	5	3.75	3.75	3.5	5	2.75	4.75	3.75	2.5	3.25	2.5	2.5	5	3	3.25	2.5	3	4.5	5
3.75	2.5	3.5	2.25	3.5	4.25	2.75	3.5	3	3	2.75	4	4.75	3	3.25	2	1.75	3.75	3	3.25	3.75	2.5	1.25	4.25	2.75
4.25	4	2	4	3.5	2.75	3.75	3.5	2.75	3.25	3.75	2	3	3	2.75	3.25	3	2.5	3.5	3.5	2.5	3.25	3	3.5	2.75
4.5	3.25	2	3	3.25	3.25	3.75	3.75	3	2.5	4.25	2.25	2.75	3.5	2.75	2.5	2.75	3.75	3.5	3	2.25	2.75	3.75	5	3.75
4.5	2	4	4.25	3	3.25	4.75	5	4	4.5	4	4.25	4.75	4.25	4	5	3.75	5	4.25	2.25	4	4.5	4.75	4.5	5
2.75	3	2.5	3.75	2.25	4	3.5	4	2.75	2.75	2.5	3.5	2.5	4	2.75	3	3.25	2.25	2.75	4	3.25	3	3.25	3.5	4
2.5	3.5	1.5	3.25	2	4.5	4.25	3.5	3.5	1.75	2.5	2	1.75	3.5	3.5	2.5	1.25	3	2.5	4.25	4.25	3.5	2	5	2.25
4.25	3.75	3.5	3.25	2	4.25	4	3.5	4	2.25	3.25	3.5	3.25	2.75	3.5	2.75	2.75	4.25	3.75	3.5	4.25	3	2.75	4.5	4.25
3.25	4	3.75	3.5	4.5	5	2	4	3.5	3.25	4.5	5	3.75	2.5	2.75	4.25	2.5	4.75	2.75	4	3.5	4.25	4.5	4.75	5
3.25	2.25	2.75	2	2.25	2.5	3.25	3	2.5	2	3.5	2.25	2.5	3.5	2.25	2.25	2.5	4.5	3.25	2.25	3	2	2.5	4.5	1.75
3.25	3	2.5	3.25	2.75	3.5	3.5	3.25	3	2.75	3.75	2.5	3.75	4	3	3.5	4	4	4	3.25	3	3.5	3.5	4.25	3.75
2	4.25	1.25	2	5	5	2	3.75	1.5	1	5	1.5	3.25	4.75	2.5	1.5	4.25	5	4.25	3	2.75	2	3.5	4.5	2.25
2.5	4.5	2.75	2.75	3.75	3.25	3.75	3.25	3	2.75	3.75	2.5	2.25	3	3	3.25	2.75	2.5	3.25	3	3	2.75	2.75	3.5	3.25
4.5	4.5	2	3.5	3.25	2.75	4.75	4	2.75	1.75	4.25	3	2	4.75	2.5	2.5	1.75	1.75	4	4.5	3.75	2.25	3	4.25	2.75
4	3	3.5	4	2.25	3.75	4	3.75	3.25	4	2.5	3	3.5	4	2.25	4.75	2.75	3	4.25	3.5	3.5	4	3.25	3.5	4
4.25	4.25	3.25	3.5	3.5	3.5	4	3.5	3.75	1.75	3.75	3.75	3.25	4.25	2.75	2.5	3	4	3.75	4	3.75	3	3.25	5	4
2.75	3.25	3.25	3	2	4.25	4	3	3.5	2.5	3.5	3.25	3.25	4.25	2.25	2.5	3.25	4	4	3.75	3	1.75	2	3.5	3.75
1.25	4.75	2.75	3.5	2.75	4.75	2.25	4.75	3.75	2	3.75	4.5	2.5	4.75	4	2.5	2.75	3.5	2.75	2	4	4	3.25	4.5	4
3.25	4	2.5	4	4	1	4.5	4	3.25	1.25	4	4.25	4.25	4.75	4	1.75	2.5	4.75	4.25	4.25	1	2.75	4.75	4	4.5
4	3.25	2.75	3.5	3.75	4.75	4.75	4.5	3.75	2.25	3.5	3.25	1.5	3	3	3	3	2.75	3	3.25	2.5	4	4.25	4.5	4.5
3.5	3.25	2.75	4	3.5	3.25	3	3	2.75	3	3.75	2.75	2.75	3.75	3	2.5	3	2.5	3.5	3	2.75	3.5	3.25	3.5	2.75
4.5	4	1.75	4	3	3	5	4.25	2.5	2.25	3.5	3.25	4.25	3.75	3.5	4.25	4.5	2	3.5	4.25	2	4	3.75	3.25	3.25
3	4	3.5	4	2.5	3.75	3.75	3.75	4.5	3.5	3.75	4.5	3.75	3.25	3.75	3	3	4.25	4	3.25	4.25	3.75	3.75	4.75	4.25
2.5	4.25	1.25	3.5	2.5	3.5	2.5	3.75	3.75	2.75	3.25	4	2.5	3.25	3.25	3	3	2.75	2	3.25	3	3.25	3.25	3.5	3.75
2.5	5	2.75	2.25	3.25	3.5	2	4.75	2.75	2.5	4.5	3.25	1.75	4.75	2.5	3	1.5	1.75	2.75	4	2	1.5	4.25	3.25	3.75
4	4.5	3	3	4.25	3.75	3.75	4	3.75	2.75	4.5	3.5	4.5	3	3	3.25	3	4	3.25	3.5	1.75	3	4	4.25	3.25
3	3.75	2	3	3.25	3	2.25	2.75	3.75	2.75	4	2.5	3.75	2.5	2.75	3.25	2.75	2.5	2.5	3.75	3	2.25	3.5	4	3.5
2.75	4.25	2.25	4	2.75	3.5	3.75	4	3.5	3.25	4	2.5	4	3.25	2	4	2.25	3.5	3.75	4.25	3.5	2.75	2.25	3.75	3.25
3.5	2.75	2.75	4	3.75	3.75	4	3	4.25	1.75	3	3.75	4	3	3.75	2.75	3	3.5	3	4.25	3.5	3.5	4	4	3.75
3.25	4.25	2	3.5	3.5	2.75	3	4.5	3.5	4.25	4.75	2	3.75	3.75	2.5	3.5	4	2.5	2.5	2.25	2.25	3.5	5	3.5	4
3.25	2.5	3.25	3.75	2.5	3.75	4	1.75	3.5	1.75	3	2.5	3	1.75	2.5	2.25	3.25	3.75	3.75	2.5	4.25	1.75	3	3.75	3.25
4.25	4.5	2.75	3.25	3.75	4.5	4.25	4.5	3.5	2	4	4	2.75	3.75	3	3.25	4	4	3.25	4.25	3	3.25	2.75	4.25	4
2.75	3	2.25	3.5	2.75	3.25	3.5	3	3	3.25	3.25	2.75	2.75	3.25	3.25	3.25	3	2.75	2	3	2.75	3.25	3	3.5	3
3.75	4.5	1.75	4	3	4.75	3.5	3.75	3.5	3	3.75	3	1.75	4.5	3	3.75	2.5	4.5	2.75	4.75	4.5	3.5	2.5	4.5	3.25
3	3.25	3	3	3.75	2.5	3.5	3.25	2.5	2.75	2.75	3.25	2.75	3.25	3.25	2.75	2.75	3	2.25	2.25	4	2.75	2.25	3	2.75
2	3.5	1.5	2.25	3.5	2.25	3	2.75	2.75	2.75	5	2.25	3.5	3	2.5	3	3.5	4	3.25	3.25	2.25	3.5	3	4.5	3.25
2.75	3.75	3.25	3.5	4.25	3	4.5	3	3	2.75	3	2.75	4	3	3.5	3.25	3.5	3.75	2.5	2.5	2.75	3.5	3.25	3	3
5	3.5	3.5	4	3.75	4	5	4.25	4.5	1.75	4.5	1.75	3.75	3.5	3.5	2	2.75	3	4.75	2.75	2.5	3	5	4.25	4.5
2.5	3	2	4	4.75	5	2.75	3	2.5	2.5	4.25	3.75	2	4.75	2.25	4	3	2.75	2.75	3.5	3	2.75	4.75	4.25	3.25
3.25	4	2.75	4.5	3	4	2.75	5	4.25	1.5	4	5	4.5	5	3	2	2	4.5	3.75	3.25	3.5	4	5	5	4.75
3.25	3	3.5	3.5	3.5	3	4.25	4.5	3	3.5	3.75	2	2.75	4.75	2.5	4	3	2	4.25	2.5	2.25	2.5	3.5	3	3.5
2.25	2.5	1	1.75	5	1	4.25	2.75	2	1.5	5	1.25	3.5	3.75	1.5	2.5	4.75	1.75	2.5	4.25	2.5	2	3.25	3.5	2.25
3	2.5	2.5	3.5	3.5	3.75	3.25	3.25	3.75	2.25	4.25	3.5	3.5	4.25	3	3.5	3.5	3.25	4.25	3.5	3.75	3.25	4	3.25	4
3.25	3.25	2.75	3	2.75	2.5	2.75	3	2.75	3	2.5	3.25	3.25	3	2.75	3.25	4.25	3	2.5	2.75	2.5	3	3.75	3.25	3.25
4.75	4	2	4.25	3	4.5	4.25	3.75	3.5	3.25	3	5	4.5	3.25	3	4	4	3	3.75	4	2.75	4	4	3.25	4.25
4	3.5	2	2	2.75	3.75	3.75	4	3.25	1.25	3.75	3.5	2.5	3.75	2.5	1.25	1.75	4.25	4	2.75	4	2	3.5	5	3.75
4	2	2.5	2.75	3.25	2	3.5	2	3.75	2	4	2.5	3.5	2.5	3	2.5	3.5	2.75	2.5	2.5	4	2.5	4	4.25	3.5
5	4.75	4	4.5	4	4.25	4.5	4.75	4	4.5	4.5	5	4	3.5	2.5	3.75	4.75	4.5	4.25	3.5	2.5	4.5	4.5	4.5	4.5
3.25	2.75	1.75	2.75	4.75	3	2.75	4.25	4.25	1	4.75	3.75	3	3.5	4.25	3.75	5	1.25	3.25	3.25	3.75	4.25	5	3.75	3.5
2	2.75	1.5	3.75	4.5	4	4.5	4.75	2.25	3	5	1.75	3	5	2.75	4	4.25	2.5	4.25	4	3.25	2	3.75	2.5	4.75
2.75	2.75	3	4.25	3	2.25	3.25	4	4	3.25	3	3.75	2.25	3.75	3.5	4	3	3.75	2.5	3.5	4	3.25	3.75	3.5	4
4.5	4.5	3.5	3.25	3.5	4	5	3.25	4.25	3	2.75	3.5	4.25	5	4	1	1.25	4	4.25	4.5	4.75	2.75	3.5	4.75	4.25
4	3.5	2.5	3.75	3.5	4	4.25	4	3.75	3.5	4.5	4	3.25	3.5	3	4.25	2.5	4.25	3.5	3.75	3	2.25	3.75	4.5	4
3.25	3	3.25	2.5	4	4.75	3.75	3.75	3.5	2.5	4.25	4	2.75	4	2.75	2	2.5	4	3.5	2.75	3.25	2.25	4	4	4.25
4.25	3.25	2.5	3.75	2	3.25	3.25	4	3	2.75	2	2.75	4	4	3	3.5	3	3.25	3.25	3.5	3.25	3.5	3	3.5	2.75
4.25	2.5	2.75	4	3.75	2	4	3.75	3.5	2.25	3.75	3.75	4.25	3.75	3	3.5	2.5	3.75	4	4	2.75	2.75	4	3.75	4
4.5	3.75	4	3.5	2	4.75	4.5	3.25	2.5	3.25	2.5	3.75	2.75	3	3.25	3.25	3.25	3.75	3.25	3	3.75	4	2.75	4.5	3.75
5	4.5	2	2.25	2.5	3.75	4.5	4	3.5	3.25	4.75	2.75	4.5	3.75	3.25	3.25	2.5	3.5	4.25	4	4	3	4	4.75	4.5
3.5	3	3.75	2.75	2.75	3.25	3	3.75	3	3.5	3.25	2.75	2.5	2.5	3.25	2.75	3	2.75	2	2.5	3.5	3.25	2.5	2.75	3.25
4.75	3.25	3.75	3.25	3.75	4	3.75	3.75	4	1.25	3.5	2.5	3.5	4.25	3.25	2	2	4	4.5	2.75	3.25	3	3.75	4	3.5
4	2.75	3.5	3.75	1	3.75	4.75	4	4	1.75	2.75	3.25	3.25	3.5	3	2.25	2.5	3.75	4.25	3.25	4.5	2.75	2.25	3.75	3.75
3.5	2.75	3.5	3.75	2.25	4	3.75	3.25	3.5	2.5	2.25	4	2.75	3.25	3.25	3	3.75	3	2.75	3.5	3.75	3.25	3.25	3	4
3.5	2	2.25	2	4	4	2.75	3	2.75	1.5	4	2.5	3.5	4	3	2	2.75	3.25	2.75	1.75	2.5	2	3	4	3.5
4.75	1.5	2.5	4.5	3	3.5	5	4	3.25	4	3	1.25	4.25	3.25	2.5	4	2.75	4	4.5	2.75	3.5	3.75	4.25	4.75	4.25
4	4.75	2.75	3.5	3	2.75	3.75	5	4	3.5	3.75	3	4.5	3.5	3	3.25	1.5	4.25	4.5	4.5	3	4	3.25	4.75	4.25
3	4	2	3.5	2.25	4.25	3.25	3	3.5	2	3	4.25	4.25	3.5	3.5	1.75	2	4	3.5	3.5	3	3.75	2.25	3.25	3.5
3.25	2.25	2.25	1.75	4	3.25	3.75	1	2.75	2.25	4.75	3.5	4.25	3	3	2.75	4.25	3.75	3	2.25	2.5	1.75	4	4.5	3.75
3	3.25	2.5	4	2.75	3.75	4	2.25	3	3.75	3.5	4.75	2	4.5	2.5	4.25	3.25	3	3	3.75	3.5	2.5	2.75	3	3.75
3	3	2.5	1.75	4.75	2.25	3.75	4	3.5	1.75	4.75	3.5	2.75	4.5	3	3	3	2.5	2.75	3	2.75	1.75	3.5	3.75	3.5
2.75	3	2.5	2.75	2.5	3.75	3.5	2.5	2.5	2.75	2.75	3	2.75	3.5	2	3.75	2.5	3	2.5	2.25	3	3.25	3	3.25	3.75
2.75	3	1.25	4.25	2	2.5	3.5	3.5	3.75	3.25	4	2.25	3.75	3.25	3	3.75	4	1.25	3.25	2.5	2	3.5	3.75	2.25	2
2.25	3.5	2	3	3.5	3.75	3.5	3.75	2.75	1.75	4.25	3.5	2	3.75	3.75	3.25	3.75	2	2.5	3.75	2.5	2.75	3.75	4	4
3.75	3.5	2.5	2.25	3	3.5	3.75	4.25	2.5	3	4	3.75	3	4.25	3	2.75	4.25	3	3.75	3	2.25	3.5	4.25	4	3.5
4.75	3	2	4	4	4	4	4.5	2.75	3.25	4.25	2	4.75	4.25	2.75	3	3.5	3.75	4	3.25	3	3.75	4	3.75	4.25
2	3.75	2	4	3.5	2	2.75	2.75	2.25	3.75	4.25	1.75	1.5	3	2	4.5	4.25	1.5	2.25	3	2	3.75	4.25	4	3
2	4.5	2.75	3.75	3.75	3.75	3	3.5	3.25	2.75	3.25	4	4.25	4.5	3.25	3	3.25	2	3.25	3	4.25	3.75	3.5	3.5	3.75
4.5	3	1.25	2.5	4	4.25	5	3	4.5	2	4	5	3.5	2.75	3.25	2.75	3.5	1.75	4	3.25	2.25	2	4	5	4.25
2.25	4	1.5	2.25	3.25	2	3.75	4.5	3.25	2	4.75	3	3.25	4.25	4.25	2.25	1.75	2.5	3.75	4.25	4.75	2	1.5	4.25	3.25
1.5	3	1.25	2	3.75	2.5	1.25	2.25	2	2.25	4.25	2.75	1.5	2.75	2.5	2	4.25	1.75	1.75	3	1.5	1.75	4.5	3	3.5
3.75	2	2.75	3.75	1.5	4.5	3.25	3.75	3.5	4.25	3.75	5	3.75	3.25	4	4.75	2	3.75	3	2	3.5	4	3.25	4	3.75
3.25	3.25	1.75	1.75	2.5	2	3.75	4.25	2.25	1.25	4.25	2.25	3	3.5	1.75	1	2.75	3.5	2	3.5	1.5	2.25	2.5	4	3
4	3	2.75	3.75	3	4	3.25	3	3.5	2.5	4.25	2.25	3.25	4	2.25	2.25	3	1.25	4	2.75	3	3	2.5	2.5	3.5
2.75	4	3.25	3.25	3.75	3	3.75	4.5	2.5	3	4.25	4.25	3.5	2	1.75	3	4.25	4.25	3.75	2.75	2.25	1.75	5	4.75	4.75
3.75	3.25	3.5	4	3.5	1.5	3.5	4	2.5	2.5	5	1.75	3.25	3.5	2.25	3.5	4.25	2.75	3	1.75	2.25	3.25	4.5	3	4.25
3	3	2	3.25	2.75	3	3	3.75	2.25	3	3	3	2.75	4.25	1.75	2.5	2.5	2.75	3.5	2	1.75	2.5	2.75	3	2.75
5	1.75	1.75	2.75	4.25	5	4	3.5	1.75	1.75	5	3.25	4	4.75	2	1.75	5	4.5	4.5	2	1.5	1.5	5	4	3.5
4	3.25	2	3.75	4	3.5	4.5	1.75	3	2.25	2	3.75	2.75	3	2.75	2	2.5	4.25	4.25	2.75	3.25	3.25	2.25	4	3.25
3.75	3.25	2.25	3.5	2	2.25	4.5	3.25	2.75	3	3.5	2.75	4	3.75	2.5	3	2	2	3.5	4.25	2.25	2.25	3	2.25	3.5
5	3.75	2	2.75	4.75	4.25	3.25	4.25	2.25	1.5	5	4.25	2.75	5	2	3	5	4.75	4.25	2	2	1.5	5	3.75	4.5
3.25	4.5	3	3.5	4.25	2	2	4.25	3.75	1.5	3.75	2	1.5	4	3.5	3.75	2.75	2	3	4	4	3.25	4.25	3.5	3.75
2.75	4	3.25	2.75	3.5	3	2.75	3	3.25	3	3.25	3.5	3.25	2.5	2.5	2.5	3.5	3.5	2.75	2.75	3	2.75	3	3	2.75
3	2.25	2.75	4.25	2.5	5	3	3.75	4.25	2	4.75	5	3	4.25	3.5	1.75	2.25	4.75	4.25	2.25	1.25	2.5	4	4.75	4.25
5	3	2.5	4	3.75	3.5	4.5	3.5	4	2.25	3.75	3.5	4	4.5	3.5	3.5	3	4	4	4	4.25	3.5	3	3.25	4.25
2.75	2.25	1.25	2.75	4	4.25	4	3.25	3.75	1.5	4	3.75	3.25	4	3.5	3	4.5	4.25	3.75	3.5	3.5	2.25	4.5	4.75	4.25
3.75	3	1.75	1.75	3.25	3.75	4	2.25	4	1.5	4	2	4	2.75	3.75	1.75	2	1.25	3.75	2	3.75	2	3.25	4	2.75
4.25	1.5	4.25	3	2.5	2.75	4.5	1	3	3.75	1	5	3	1	4.25	3.5	2.25	5	4.5	2.25	5	4.5	1.5	5	3
3.25	3	2.5	3.25	4	3.5	3	1.75	3.5	2	4	3.5	2.75	2.75	3	2.75	3	4	2.75	3.25	2.25	2.25	4.5	4.5	4
4	3.25	1.75	3.5	4.75	4	2.5	3	2.5	1.75	4.5	3	3.75	4	2.25	1.5	4.25	3.25	4	2.5	2.75	1.75	4.75	4.75	4.5
3.75	1.25	1	2	2.75	5	4.5	3.25	2.5	1.25	4.5	3.25	4.25	4	2.5	1.5	2.5	4.25	4.5	2.25	1.75	2	2.75	4.25	4.5
3.5	3.25	3.25	3.5	2.75	3.25	3.75	3	3.25	2.5	3.25	3	3.25	3	2.75	3.25	3.75	2.75	3.5	3	3.75	3	3.25	3.5	3
3.75	3	3.25	1.5	4	3.75	3.5	3	3.5	3.5	4	3.75	2.75	2.75	3.5	4.5	1.75	3.5	3.25	4	4	4.25	3.5	4.25	3.25
2.5	2.25	4	1.75	3.75	4.25	2	2.75	2.5	1.25	4.25	3.5	4.5	3.5	2	1.25	4	3.75	4.75	3.5	3.75	1.25	2.5	3.5	2.5
4	3	2.5	4	2.75	3.5	4.25	3.75	3	4	3	4.25	4	3.25	3	3.25	2.75	3.75	4.5	3	3.5	3.25	4.25	3.75	4.5
3.25	2.25	3	2.75	2.75	3	3.5	3.5	4	3.75	4	3.25	4	3.75	2.5	4	2.5	4	3.5	2	3.25	2.75	3	3.75	4
3.5	2.5	2.5	3.75	2.5	4.25	4.5	4	4	1.25	5	3	1.25	4.75	3	1.5	2	4	3.75	3.25	2.75	4	4.75	4.5	4.25
1.5	4.25	1.5	3	3.75	3.5	3.75	4.25	3.5	2.5	3.5	3	1.75	4.25	2.5	2.75	2	1.5	2.75	4.25	4	2.75	2.75	3.25	2.75
1.25	4.75	2	3.75	4.25	3	3.25	4.75	2	3	4.5	3	1.5	4.25	2.5	3.75	4	2	3.25	4.25	2	3.75	4.5	3.5	3.5
3.5	2.5	1.5	2.5	4	4.25	3.75	4.75	2.25	1.75	4	4	4.25	4.5	1.25	2.5	4.25	4	3	3.5	1.75	1.75	4	4.25	3.5
4.5	3	3.25	2	3.5	3	2.5	4.25	2.75	1.5	5	1.75	5	3	1.75	2.25	3.75	2.25	4.25	2.5	1.75	1	4.5	3.5	3.75
3.75	4	1.5	4	3.5	4	4	4.25	3	2.5	3.25	5	4	3.25	3.5	3.75	4	1.25	2.5	2.75	2	2.75	2.75	4	3.25
3.5	4	3	2.5	3.5	3.25	3	2.25	3.25	1.25	3.5	4.75	3.5	3	2	1.75	3.5	4	3.5	3.75	3	2.5	3.75	3.75	4
3.75	4	3.5	4	3.75	3.5	4	4	4	3.25	3	3.75	3.5	3.75	3.25	4	3.75	4	3.25	3.75	3.75	3.5	4	4	4
2.5	3.5	3.25	4.25	2	2	4.5	2.75	2.5	4	3.25	3	2.75	3.5	2	4.25	2.5	2	4	2.25	4	4.5	2.75	2	4
4.5	3	3	4	3	3	4.5	3.75	3.25	3	3.5	4.75	3.75	4	3.5	3	3	4	3.75	3.5	3.75	2.75	3.25	3.25	4
3.25	2.5	3.25	3.25	2.75	1.5	3.75	2.75	2.25	3.25	3.25	2	2.75	2.75	1.25	2.5	4.25	2.5	4	3	4.25	1.5	3.25	5	4
3.5	2.75	2	3.75	3.5	3.5	4.25	3.75	2.75	3.75	2.5	3	2.75	4	1.75	2.75	3	2.75	3.5	3.5	2	3.5	2	3.25	2.75
4.25	4.75	1.75	3.25	4.75	4.75	3.75	3.75	2.5	2.25	4.5	3.5	3.75	3.75	2	2.5	3.5	4	3.25	4.75	3.25	2.5	4	4.75	4.25
3.5	3.25	3.25	3.5	3.5	4.5	2.25	2.25	4.25	1.5	3.75	4.5	3	2.5	3.5	2	2.25	2.25	3	3.25	4.5	3	3	4.75	3.25

## Sheet: HEXACO Items - T1
OA.1	CO.2	AF.1	XX.1	EF.1	HS.1	OI.1	CD.1	AG.4	XS.2	EA.1	HF.1	OC.2	CF.1	AX.1	XO.2	ED.3	HG.2	OU.2	CP.2	AP.2	XL.2	ES.1	HM.2	OA.3	CO.3	AF.3	XX.3	EF.4	HS.4	OI.3	CD.2	AG.5	XS.3	EA.4	HF.4	OC.6	CF.2	AX.5	XO.3	ED.6	HG.4	OU.5	CP.3	AP.3	XL.3	ES.2	HM.3	OA.4	CO.6
5	4	2	3	4	4	4	3	4	4	4	3	4	3	2	2	3	2	4	3	4	2	4	4	5	3	2	4	4	3	3	3	4	2	4	3	5	3	4	2	1	3	4	3	4	2	4	4	4	4
2	3	3	4	2	3	5	4	3	2	5	4	3	4	2	1	3	4	4	3	4	2	2	4	2	3	2	4	5	3	4	4	3	2	5	5	4	5	4	3	1	5	3	4	2	3	4	3	1	5
5	3	4	4	4	3	4	3	4	3	4	5	3	3	3	3	3	3	3	3	4	4	2	4	5	3	3	4	4	3	3	3	3	3	2	5	4	3	4	4	3	2	4	3	3	4	3	4	5	5
3	2	3	3	3	1	4	1	3	2	2	2	3	4	2	5	5	2	3	3	2	3	5	1	4	4	4	3	4	3	3	3	4	3	1	2	4	3	4	5	3	3	4	3	3	5	4	4	4	1
4	4	3	4	4	3	2	4	4	4	4	2	4	3	4	3	4	2	4	4	2	2	2	2	5	4	2	4	3	3	2	4	2	2	4	2	4	4	2	3	3	4	4	5	2	3	2	3	2	2
5	1	1	2	2	2	4	2	4	1	5	2	2	3	4	2	4	1	4	2	5	1	2	4	4	4	2	4	5	2	5	1	2	1	5	2	4	4	2	2	4	4	2	2	3	1	3	4	4	1
2	4	2	2	2	3	4	5	3	4	5	2	2	4	2	2	1	2	4	4	3	2	2	4	2	4	2	4	3	2	4	5	4	2	4	5	4	4	3	3	2	2	3	4	2	2	4	2	4	2
3	3	2	2	3	3	3	3	2	4	3	3	4	4	3	3	3	3	2	3	2	3	2	2	2	4	2	3	4	4	4	2	2	3	3	4	2	3	3	4	3	3	4	2	3	4	2	3	3	2
5	4	2	2	4	3	3	5	3	4	5	2	4	5	2	2	5	3	4	2	4	2	4	4	4	5	3	4	4	4	5	4	2	2	4	5	5	5	4	5	4	2	4	4	2	2	4	4	5	2
4	4	3	4	4	5	5	4	1	3	5	1	4	4	4	2	2	3	5	4	4	4	1	5	3	5	3	3	4	3	5	4	2	3	4	1	5	4	3	3	3	5	3	4	1	3	2	5	4	4
3	4	2	4	3	2	1	4	3	3	5	5	1	3	2	1	3	2	1	4	4	2	2	4	2	5	3	4	4	4	2	4	3	2	4	5	3	4	3	3	4	2	3	2	2	2	4	4	2	4
5	4	2	4	3	2	4	4	4	3	4	5	3	4	5	2	5	3	4	4	4	3	4	3	2	4	2	4	4	4	1	4	4	2	4	4	4	4	2	4	2	4	2	4	1	3	3	4	5	4
4	3	3	3	2	4	1	4	5	3	4	4	5	2	5	4	3	4	4	3	5	1	2	4	2	3	2	3	4	2	3	3	3	2	5	4	5	4	3	2	3	5	4	3	4	3	3	4	2	5
4	4	1	4	5	2	5	5	2	2	5	2	3	5	3	4	3	3	4	3	2	2	4	4	4	4	2	4	4	2	4	4	2	2	5	3	5	4	4	4	4	3	4	4	2	3	3	4	4	3
5	3	3	1	5	1	4	3	3	2	4	5	2	3	4	3	5	3	3	1	2	2	5	4	5	5	2	2	5	3	3	3	4	3	5	5	5	2	4	2	1	2	3	1	2	2	5	4	2	4
4	4	2	4	4	2	4	3	4	4	4	2	3	4	2	1	4	2	4	4	3	4	4	3	3	3	2	4	4	3	4	4	3	3	4	4	4	4	3	2	3	2	3	4	2	5	5	4	3	5
4	2	4	3	2	4	4	4	2	3	4	2	3	3	3	2	3	3	3	4	5	2	2	3	4	4	3	4	4	4	3	4	4	2	4	3	3	4	3	2	3	3	4	4	3	2	3	4	2	3
5	4	2	3	4	3	4	1	5	3	4	5	3	4	4	2	4	3	2	5	5	2	3	5	3	5	3	3	3	5	3	5	4	2	4	5	2	4	4	4	3	5	3	4	3	3	5	4	3	4
4	4	2	4	4	4	2	4	5	2	5	3	2	5	4	3	4	4	2	4	4	2	2	4	2	4	4	4	3	2	2	2	4	1	5	4	5	4	4	1	2	3	4	4	2	2	4	5	1	5
5	4	2	4	2	5	4	5	2	2	4	1	5	5	2	2	1	2	4	4	2	4	3	4	5	4	2	4	2	5	4	5	4	5	2	5	5	5	4	4	1	2	4	5	2	4	5	2	5	2
2	3	3	3	3	3	1	3	4	3	5	2	3	4	2	2	5	1	3	2	2	2	4	2	2	4	1	4	2	3	4	4	3	2	5	5	4	2	3	4	3	1	4	3	2	2	5	5	1	3
3	2	2	3	2	2	2	4	4	2	4	2	2	4	4	2	2	2	4	4	4	2	4	4	2	4	3	4	4	3	2	4	4	2	4	3	2	4	4	2	3	4	4	4	2	2	4	4	2	2
1	4	1	2	2	4	4	4	2	4	4	2	2	4	2	1	2	1	4	4	3	2	2	4	1	4	1	5	1	2	4	4	4	2	4	5	4	3	2	1	2	1	4	4	4	2	2	2	2	4
4	2	4	4	4	2	4	3	2	4	2	2	2	2	3	4	3	2	4	2	3	2	2	4	1	4	3	4	2	4	5	4	3	4	1	3	2	2	3	4	2	2	3	4	4	3	3	4	4	2
2	5	3	4	2	4	3	3	4	2	5	4	3	4	3	2	2	3	4	4	5	2	3	5	4	4	3	3	3	4	4	3	3	1	4	3	4	4	4	2	2	4	4	4	4	3	4	4	5	4
5	5	2	4	4	5	4	4	4	4	5	1	1	4	4	4	4	2	2	4	5	1	5	5	2	5	2	4	2	4	4	4	4	2	5	5	2	4	2	3	4	2	4	4	2	3	5	4	1	5
4	3	3	4	4	2	4	4	2	3	4	1	2	4	3	3	2	2	3	4	2	4	2	4	2	4	3	4	4	2	4	4	4	4	3	4	2	4	3	4	2	2	4	4	3	3	3	3	4	3
5	4	3	4	4	2	5	4	4	2	4	5	3	4	2	2	4	2	4	4	4	2	2	5	5	4	3	4	4	4	4	2	4	2	4	4	4	4	2	2	2	1	4	4	4	4	2	4	5	4
4	5	1	1	4	3	3	3	3	4	4	2	2	3	1	1	3	5	3	2	1	2	4	4	4	5	1	2	2	5	4	2	3	2	3	5	4	5	3	1	4	3	3	4	1	2	5	4	3	5
5	5	4	5	5	2	5	4	3	3	3	5	3	4	4	2	5	5	5	4	3	4	4	5	4	4	5	4	2	4	4	4	4	3	1	5	4	4	5	4	3	3	5	5	4	4	3	4	5	2
3	3	1	3	4	3	3	3	3	2	4	1	2	4	2	3	3	2	3	2	3	2	4	4	2	5	2	3	5	2	3	4	3	1	4	2	5	3	2	2	3	2	3	4	2	4	4	4	3	5
3	5	5	5	4	1	3	4	4	3	4	2	2	4	1	3	3	3	4	1	3	3	5	4	1	5	2	5	2	5	5	5	2	4	5	3	4	4	4	3	2	2	5	4	3	2	5	5	4	4
5	2	1	4	4	4	4	5	4	4	5	5	4	5	1	2	5	4	5	3	2	2	4	3	4	5	2	4	2	4	5	5	4	1	5	5	4	5	2	3	1	5	5	4	2	2	5	4	5	2
4	4	4	3	4	4	4	3	5	1	5	4	2	4	4	1	4	3	4	3	4	2	5	5	4	5	4	3	3	4	3	4	4	1	5	3	3	4	4	2	4	4	3	4	3	3	5	5	4	5
4	4	3	4	2	5	3	2	3	2	5	3	3	5	2	2	4	2	4	2	2	1	3	5	2	2	4	4	3	5	2	2	4	2	2	4	4	4	3	2	2	3	3	4	1	1	4	5	4	3
5	3	2	5	3	4	4	4	2	5	3	5	5	3	2	2	4	3	4	4	4	3	1	3	4	4	3	4	2	4	2	4	3	4	3	5	5	5	3	4	2	3	4	4	2	5	3	5	5	4
4	3	3	4	1	3	5	4	5	4	3	4	3	3	4	4	3	2	4	4	4	4	2	3	4	4	3	4	4	4	4	4	2	3	3	5	3	5	3	4	2	3	4	5	4	4	4	2	2	4
4	3	4	4	3	3	3	3	5	3	2	3	2	4	3	3	4	2	2	4	5	3	4	4	1	4	4	4	3	2	3	3	3	3	2	4	2	4	2	4	3	1	3	4	3	4	4	3	4	4
5	4	3	4	4	4	4	5	5	4	3	4	5	4	2	5	5	4	4	4	2	5	4	3	5	4	3	5	4	4	5	4	4	4	3	4	5	5	4	5	4	2	4	5	2	4	4	4	5	5
5	5	4	4	3	3	5	4	4	2	4	5	2	4	4	4	4	2	2	4	4	4	4	4	4	4	2	4	2	4	4	4	4	2	4	4	4	4	4	4	2	4	3	4	2	4	4	4	5	4
2	5	3	4	4	5	5	4	5	4	4	5	3	4	5	5	4	5	5	2	5	5	4	5	3	5	4	4	3	5	4	5	4	4	2	5	2	5	5	4	1	5	4	5	4	4	5	4	1	5
5	4	4	4	1	4	2	5	2	4	4	1	2	4	2	1	2	2	4	4	4	2	2	5	4	5	2	5	2	2	5	4	4	2	2	1	4	4	5	2	2	2	4	4	2	2	4	4	5	5
4	4	3	2	2	2	4	2	4	4	4	4	2	4	4	2	4	2	2	4	5	2	3	4	2	1	3	4	5	5	5	2	2	2	4	4	4	5	3	3	3	1	3	4	4	2	4	4	3	5
3	2	3	4	4	3	3	4	3	3	3	4	4	4	3	3	3	3	3	4	3	3	3	3	3	3	3	4	3	3	4	4	3	3	3	4	3	3	4	4	3	3	4	4	3	3	3	4	3	3
3	3	4	3	2	2	4	3	3	3	4	2	3	4	4	2	2	3	2	4	4	2	2	3	2	4	4	3	3	2	4	3	3	2	4	2	2	3	4	2	2	3	2	3	4	4	2	4	4	4
2	4	1	4	4	3	4	4	1	1	4	2	3	4	4	3	4	2	3	2	2	4	3	3	2	4	3	4	3	5	4	4	3	3	2	3	2	2	4	4	3	3	3	3	2	4	4	3	4	3
1	2	2	4	2	2	4	4	2	2	4	1	1	5	1	2	4	1	4	2	4	5	4	4	1	4	2	4	2	4	4	4	4	2	4	2	1	4	5	4	2	2	4	2	2	4	4	4	1	2
4	5	2	4	2	5	4	5	4	4	5	2	2	5	2	1	1	2	5	4	4	2	1	4	4	5	2	5	2	5	4	4	4	1	4	5	4	5	2	4	1	4	5	5	3	3	2	5	1	5
3	4	5	5	1	3	4	3	3	5	2	3	3	4	5	1	1	2	4	3	5	4	1	4	3	4	5	4	4	4	3	3	5	3	2	5	5	5	4	4	1	3	5	5	5	4	4	5	3	5
5	3	2	2	4	2	4	3	2	4	5	2	3	3	3	4	3	4	4	3	4	1	4	5	5	4	3	4	5	2	3	3	2	3	4	1	5	5	4	2	4	4	4	4	2	3	4	4	4	3
5	4	4	4	5	4	5	3	5	4	4	3	4	5	5	5	4	2	4	4	4	3	4	4	4	4	4	4	4	4	5	2	4	4	5	5	5	4	4	4	4	4	3	4	4	4	2	5	5	3
2	4	4	4	5	4	4	4	4	2	4	5	2	4	4	2	4	2	3	4	3	2	5	5	2	4	2	4	4	4	3	4	4	2	4	5	2	4	2	2	5	4	3	2	2	4	4	4	2	5
5	3	4	5	3	3	4	4	4	4	2	5	3	4	3	2	3	3	4	4	5	3	2	4	3	3	4	5	2	4	5	4	4	3	1	5	3	4	4	3	2	4	4	4	4	4	3	5	4	4
5	2	2	2	2	3	2	4	3	2	4	5	4	4	3	2	2	1	3	3	4	3	2	3	4	3	1	4	3	2	5	4	2	3	4	4	4	3	4	1	3	5	3	3	1	3	2	5	5	2
2	3	4	4	4	3	5	4	3	2	2	2	2	4	4	2	3	2	4	4	3	4	2	3	4	4	4	4	2	3	4	4	3	4	2	4	4	4	4	4	2	2	4	4	2	4	4	3	2	3
2	3	3	3	4	4	2	3	2	1	5	3	5	3	3	2	4	3	1	2	3	3	4	4	2	5	3	4	2	3	4	4	3	2	4	4	4	4	3	3	3	3	3	2	2	2	4	4	4	4
5	2	2	3	2	3	5	3	1	4	4	5	3	4	2	2	4	2	5	3	4	2	1	2	4	3	3	4	4	4	4	4	2	1	4	5	5	4	2	3	4	1	4	3	2	3	2	2	5	1
5	2	4	4	5	3	2	4	2	4	4	2	2	2	2	1	5	1	2	2	3	3	1	2	2	2	2	4	2	4	4	4	3	2	4	2	4	2	3	2	2	1	5	2	3	4	3	4	2	2
2	4	1	4	2	2	5	5	2	5	4	3	4	4	2	3	4	2	4	4	4	4	3	1	1	5	2	4	2	2	4	5	3	4	4	2	4	4	2	3	4	1	2	5	2	4	4	2	2	2
5	3	3	2	3	4	3	3	2	2	4	3	3	4	2	2	4	3	3	4	2	2	3	4	5	4	3	4	3	4	4	3	2	1	4	3	4	4	3	3	3	3	4	3	2	2	4	4	5	2
2	5	4	2	5	2	5	1	4	1	4	1	2	4	4	2	4	3	5	3	4	1	1	5	1	2	3	3	5	4	5	4	5	1	4	2	2	2	5	1	2	2	5	3	4	2	2	5	2	2
4	1	3	3	4	4	4	3	4	4	4	3	4	4	4	1	2	2	4	4	2	1	2	3	2	3	2	4	4	4	2	2	2	2	4	2	2	2	2	2	2	4	4	4	2	1	3	5	4	3
5	4	2	4	1	3	4	5	2	4	5	2	4	5	1	3	4	2	4	2	2	3	2	3	3	4	2	4	3	3	5	5	3	4	5	3	3	5	3	3	3	2	3	3	2	4	4	3	3	4
5	4	2	4	4	2	4	4	2	3	5	5	4	4	1	2	4	4	3	4	2	4	2	4	4	5	2	4	4	4	4	4	4	2	5	5	5	4	4	4	4	3	4	4	2	4	3	4	4	4
3	2	4	4	4	3	3	4	3	3	4	3	3	4	3	2	4	3	3	3	4	3	3	3	4	4	4	4	3	4	4	4	3	3	3	4	4	4	2	2	2	2	4	3	3	4	4	4	4	2
4	5	2	3	4	2	4	4	3	3	4	4	4	5	2	3	3	2	4	4	3	2	3	4	4	4	3	4	5	4	4	4	3	3	4	4	3	4	3	4	3	2	4	3	1	2	4	3	5	3
3	5	2	3	4	5	5	3	2	4	4	3	1	4	2	1	4	4	3	4	2	4	1	4	1	5	3	4	4	3	5	4	3	4	4	5	2	4	4	4	2	2	3	4	2	4	3	3	2	5
4	2	2	3	4	2	4	3	3	2	4	2	2	4	2	2	4	2	2	4	5	2	3	4	2	2	2	4	5	3	4	4	2	2	4	2	2	4	3	3	3	2	3	4	3	3	3	4	3	2
4	4	3	4	2	4	4	4	2	3	3	2	2	4	2	4	2	2	2	4	3	3	4	3	4	4	2	4	2	4	4	4	3	3	3	3	3	4	3	3	2	2	3	4	3	4	4	3	4	4
3	3	2	1	5	2	4	3	3	2	5	1	4	4	2	3	4	2	4	4	4	1	4	4	2	4	2	4	4	2	3	3	4	2	5	1	4	5	3	1	5	3	4	5	1	3	5	5	2	3
3	3	1	1	5	3	1	3	2	2	5	3	3	5	1	1	1	5	4	3	1	2	4	3	4	4	1	2	4	4	2	5	2	1	5	5	3	5	1	1	2	5	4	2	1	1	5	3	1	5
2	5	5	2	2	2	4	5	4	4	5	1	3	4	1	2	4	1	4	3	5	2	3	3	2	4	4	4	2	4	4	4	4	2	5	3	2	4	4	3	4	1	4	4	5	1	2	4	3	5
4	2	2	4	4	3	4	2	3	4	4	2	1	2	2	2	2	2	2	2	5	1	2	4	4	4	4	4	4	3	2	2	4	2	2	4	2	4	4	3	2	5	3	3	4	2	3	5	4	4
5	5	1	4	4	5	3	3	4	3	5	5	3	4	4	4	4	4	3	4	4	3	5	5	2	5	2	4	3	5	3	3	3	3	5	5	5	4	3	5	3	3	3	4	2	4	5	4	1	5
4	4	2	4	2	2	5	5	2	4	4	2	3	4	3	2	4	4	4	4	3	4	2	2	2	4	3	4	4	3	4	5	4	3	4	2	4	4	3	4	4	4	3	2	2	4	4	4	4	4
5	4	3	3	5	3	5	3	3	5	5	5	2	5	1	4	5	2	5	5	3	2	3	5	4	5	3	5	5	5	5	5	4	5	5	5	5	5	1	1	4	2	5	5	1	2	5	5	3	5
2	4	5	4	1	3	4	5	4	3	2	5	4	4	4	1	4	4	3	4	5	2	2	4	3	5	4	4	2	5	4	5	4	1	2	5	5	4	4	2	2	2	3	4	4	5	4	5	4	5
4	2	2	4	2	4	4	4	2	4	5	4	4	2	1	2	5	2	4	2	2	2	2	5	5	2	4	4	2	3	5	4	3	2	5	4	5	4	4	4	4	2	4	2	2	4	4	4	4	1
5	5	4	4	2	2	4	5	2	4	4	3	3	4	4	4	4	3	4	4	4	3	3	5	5	4	3	4	2	4	5	4	4	3	4	5	4	4	4	5	1	4	4	4	2	3	4	3	5	5
4	4	3	4	4	5	1	5	2	4	5	5	3	5	4	2	2	3	3	4	3	2	4	2	2	5	4	4	4	4	5	4	4	3	4	5	3	5	3	3	2	2	4	5	1	4	4	4	5	5
3	2	2	5	3	3	3	4	3	3	4	3	4	4	4	4	3	3	4	4	3	2	2	3	2	5	2	4	5	3	4	4	2	2	4	3	5	4	3	2	3	2	3	3	2	2	2	4	2	5
4	1	2	2	2	2	5	4	4	4	5	4	3	3	4	3	3	3	4	4	5	1	2	3	2	3	2	3	5	2	4	3	4	2	4	4	4	4	3	3	2	2	3	5	4	1	4	3	4	2
5	4	2	4	4	2	4	4	2	4	4	4	1	5	2	4	4	1	2	5	5	3	4	4	4	4	2	4	4	2	4	4	4	2	4	4	4	4	2	4	3	1	1	4	2	4	4	3	5	5
1	4	4	4	4	5	4	4	4	2	4	5	1	2	2	3	4	4	4	2	4	3	5	4	1	5	4	4	4	2	5	4	5	2	2	5	2	4	4	3	2	4	4	4	2	4	5	4	1	4
2	2	4	4	2	4	3	3	3	3	4	5	4	4	3	4	4	4	3	3	4	2	2	4	2	2	3	4	2	4	4	4	4	3	2	2	1	4	4	4	2	2	3	2	4	4	4	4	2	2
2	5	4	4	4	2	4	5	1	3	3	2	2	4	2	1	2	1	2	2	2	3	4	4	2	5	1	5	2	4	5	4	3	4	1	2	1	2	4	4	2	1	4	2	4	5	4	3	4	5
3	3	4	3	1	4	4	3	3	2	3	3	4	3	2	2	3	4	5	3	4	2	3	3	5	3	4	3	4	4	4	3	4	3	3	3	4	4	4	2	3	4	5	4	3	3	4	4	3	3
2	5	3	4	4	2	3	3	2	4	3	4	4	4	2	4	4	2	4	3	2	4	3	4	2	5	4	4	4	2	4	4	4	3	3	4	5	3	4	4	2	2	3	3	3	4	3	3	2	5
5	4	5	4	4	5	1	4	5	4	5	2	2	4	5	1	2	1	5	4	5	4	2	5	5	5	5	5	2	5	4	2	4	4	2	5	5	5	5	1	2	5	5	4	5	4	4	4	5	5
2	4	2	4	4	4	4	2	2	2	2	4	4	4	2	5	4	2	2	5	4	4	2	2	2	4	2	4	2	4	4	4	5	2	2	5	5	4	5	2	2	4	4	2	4	5	4	2	1	5
5	4	2	3	4	5	4	3	3	2	5	5	2	5	2	3	4	1	2	4	5	1	2	3	3	4	3	5	5	2	5	3	1	2	3	5	1	5	3	1	2	2	2	4	2	3	2	4	4	5
4	4	2	1	4	5	3	4	4	4	5	4	3	4	4	2	5	5	3	4	3	1	5	4	5	4	2	3	5	4	3	4	3	1	5	5	5	4	4	2	4	4	5	3	1	2	5	5	3	5
5	2	2	4	2	4	4	4	2	3	5	3	3	4	2	2	3	2	4	4	2	3	5	3	3	5	2	4	5	2	2	4	2	3	4	4	4	3	2	3	3	2	3	4	2	3	4	3	4	2
4	4	2	3	2	3	4	4	2	5	4	2	3	3	2	4	3	2	3	2	2	4	4	4	2	2	3	3	3	2	4	3	4	3	4	3	4	4	4	4	2	3	3	2	2	3	2	2	4	4
4	3	2	3	3	4	4	2	4	2	4	2	2	3	1	1	3	4	3	4	4	1	2	3	5	5	3	3	3	2	5	2	3	1	4	4	4	3	3	2	4	4	4	4	1	2	3	4	5	4
4	2	4	4	2	3	4	4	5	2	2	4	3	5	4	2	2	4	5	4	4	4	2	4	5	5	5	4	4	3	4	4	3	3	4	4	4	4	5	2	4	4	4	2	2	5	4	5	4	3
3	4	1	3	4	4	4	4	3	3	4	3	3	3	1	3	3	1	4	3	2	3	2	3	4	3	3	4	3	2	4	3	2	3	3	2	3	4	4	4	3	2	4	3	1	3	4	3	2	4
4	1	4	2	1	3	4	5	3	3	3	3	5	5	2	4	1	3	3	4	3	2	1	5	3	3	5	4	2	4	4	3	4	1	2	4	5	5	4	3	1	4	5	4	4	2	4	5	4	1
5	4	4	3	3	5	5	4	2	4	4	5	4	4	2	2	4	2	4	4	3	2	2	2	5	4	4	2	2	2	4	4	2	2	4	2	4	4	3	3	2	1	4	4	2	2	3	2	5	5
2	3	2	4	2	4	4	4	3	3	2	2	5	4	2	4	2	2	4	4	3	3	2	2	1	4	2	4	2	3	4	4	3	3	2	2	1	4	4	3	1	3	4	4	2	4	3	4	2	4
5	1	2	4	1	2	5	3	4	3	2	4	4	4	4	3	3	3	2	4	4	2	2	3	4	4	4	2	4	4	4	2	4	2	2	4	4	4	3	3	2	4	4	4	3	3	2	2	2	2
5	3	2	3	3	2	3	5	3	4	5	3	5	4	4	4	4	3	4	4	3	4	1	4	3	5	4	3	2	3	4	4	3	3	3	4	4	5	3	4	2	3	4	4	3	3	3	4	5	5
5	2	3	4	2	2	4	4	3	3	4	2	3	4	4	5	3	2	5	2	4	3	1	2	5	3	2	5	2	3	5	4	5	4	2	4	5	3	5	4	2	3	5	2	3	3	3	5	5	5
4	3	2	4	4	3	4	2	2	3	3	4	4	4	4	3	4	3	2	2	2	3	3	2	3	3	2	3	3	3	4	4	4	2	3	4	2	4	3	2	2	3	5	2	2	4	4	4	3	4
5	4	2	3	4	2	5	4	2	2	2	3	4	2	1	5	4	3	2	2	3	1	4	2	2	4	4	4	2	4	4	4	4	2	2	1	5	2	4	3	1	2	4	4	4	3	5	4	5	4
3	3	3	3	3	3	2	4	3	1	3	4	3	4	3	2	4	3	4	3	3	4	2	4	1	4	4	4	2	3	2	4	4	1	3	4	4	4	3	2	2	3	3	3	5	4	5	3	2	1
3	2	4	3	4	2	2	1	3	2	5	2	1	5	3	2	3	2	3	1	5	1	5	3	2	2	4	4	2	5	2	4	4	1	5	2	4	4	4	1	2	4	5	2	4	2	4	4	4	3
3	5	4	5	2	3	3	5	3	4	1	5	4	5	4	4	3	4	4	3	5	5	1	3	5	5	4	5	2	1	2	5	3	5	5	5	1	5	3	3	1	4	3	5	5	5	3	1	1	4
5	2	1	3	3	3	4	4	1	2	4	2	2	4	1	1	2	3	4	5	2	3	4	2	1	4	2	2	4	3	4	4	2	1	4	5	3	5	2	1	2	1	3	5	1	3	4	4	5	1
4	4	3	2	3	3	5	1	2	4	4	2	2	4	4	2	3	2	3	2	5	2	1	4	2	3	4	4	4	2	3	1	4	2	2	4	4	4	4	4	2	2	4	3	4	3	2	3	4	5
5	5	1	4	5	4	3	4	4	3	4	1	3	4	5	5	3	1	1	3	5	4	1	3	1	4	3	4	3	1	4	4	3	3	5	5	4	4	3	3	3	2	3	5	3	4	2	4	4	5
4	3	3	3	2	2	4	4	4	4	4	2	4	4	2	4	3	2	4	4	3	2	4	4	4	4	2	4	2	2	4	5	4	3	2	3	3	4	3	4	2	3	4	3	1	2	4	3	4	5
4	5	2	2	2	5	4	4	4	4	4	1	2	5	2	1	2	2	4	4	4	2	3	5	5	5	2	5	2	5	2	4	4	1	4	5	2	5	2	2	1	3	4	4	2	2	5	5	4	5
2	4	2	4	2	3	3	4	3	2	4	3	2	3	3	4	4	2	4	4	3	2	4	5	3	4	2	4	3	2	4	4	2	2	4	4	4	3	2	3	4	4	3	4	2	4	4	3	3	5
1	4	4	4	1	4	3	3	4	4	2	4	2	5	4	4	2	3	5	4	5	4	4	4	1	5	4	4	4	5	3	4	4	4	3	3	3	4	5	4	2	2	4	5	5	5	3	3	1	5
4	2	4	4	4	3	1	5	4	4	4	4	4	4	3	4	4	2	4	2	4	4	4	4	5	4	4	4	2	3	4	4	4	2	2	4	4	4	5	2	4	2	4	4	2	4	4	3	4	4
2	4	3	4	2	4	3	4	2	4	2	4	2	4	2	4	2	3	4	4	2	4	3	4	4	4	3	4	2	2	4	4	3	3	4	3	2	4	4	3	2	4	4	4	4	4	3	4	2	4
5	4	4	4	5	2	5	4	2	5	3	2	4	3	2	3	4	2	3	2	2	4	4	3	1	5	1	3	2	2	5	3	2	4	4	5	5	5	2	5	4	3	4	1	1	4	4	4	5	5
1	5	3	1	4	4	5	4	3	4	5	5	3	5	1	2	4	2	4	2	4	4	5	5	4	3	3	4	4	5	4	2	3	3	2	4	4	5	3	4	2	5	3	1	3	4	5	5	1	5
5	3	3	2	5	4	4	4	5	4	5	5	4	5	1	5	4	3	1	5	2	3	4	5	4	4	2	3	3	4	4	4	5	4	5	4	5	3	4	3	2	3	4	5	1	2	4	5	4	5
4	4	4	4	5	2	4	2	3	2	4	2	4	2	2	2	4	2	4	2	3	4	2	5	5	4	3	4	4	2	4	4	4	2	4	4	5	4	4	3	4	2	4	3	2	4	4	2	3	4
4	2	2	4	3	2	3	3	2	2	4	4	2	4	1	1	1	2	4	4	4	4	1	3	5	5	2	4	4	2	5	2	2	1	4	5	2	4	4	2	2	1	3	4	4	2	1	4	4	5
5	1	5	4	1	5	5	4	1	2	5	5	2	5	2	4	2	5	2	4	4	4	4	5	2	5	3	5	2	5	4	5	5	2	4	5	5	5	4	4	1	4	4	2	4	5	4	5	4	4
4	2	2	2	4	4	2	4	4	4	4	5	4	4	2	4	2	2	2	4	4	2	4	5	2	4	2	5	4	4	4	4	2	2	2	5	2	5	2	4	4	5	4	4	4	4	5	5	2	2
5	2	1	4	2	2	4	3	3	2	4	2	3	4	2	3	4	2	4	3	3	2	4	4	5	2	1	4	2	3	4	4	3	2	4	2	5	4	3	4	3	4	4	3	2	3	3	3	4	4
3	2	4	2	2	3	3	3	4	2	4	2	2	4	2	2	2	3	3	4	5	3	1	5	3	5	4	4	3	3	3	3	3	1	4	2	2	4	4	2	2	3	3	5	3	2	2	5	2	3
4	5	2	4	4	5	4	4	2	4	4	5	4	4	4	4	4	3	4	3	2	2	4	5	4	4	2	4	2	5	3	3	4	2	4	5	2	4	4	3	4	4	4	4	2	4	4	4	2	3
5	4	3	5	2	3	5	4	2	2	4	1	4	3	4	3	3	3	2	2	5	2	2	1	3	4	4	4	4	3	4	3	3	3	1	4	5	3	3	4	2	1	5	4	4	4	2	2	4	2
4	2	2	4	4	4	5	3	4	2	2	2	1	2	2	3	3	4	4	3	4	2	4	5	3	2	1	4	3	2	4	3	4	2	2	5	3	3	4	4	2	4	3	4	4	4	4	5	3	2
5	3	2	3	2	3	4	3	4	2	4	3	2	2	3	3	4	4	4	4	4	3	3	4	2	4	2	4	4	2	4	3	3	2	4	4	5	4	3	2	3	4	4	4	3	3	4	5	5	5
3	3	2	3	4	4	4	4	2	2	4	3	3	5	2	1	3	4	4	5	4	3	4	5	2	4	2	4	4	2	4	4	4	1	3	4	3	5	4	3	3	3	4	5	3	4	4	5	1	4
3	4	3	4	4	3	3	2	4	4	3	5	3	2	4	4	4	5	2	4	3	4	4	5	4	4	2	4	4	4	5	2	4	4	4	4	4	2	4	3	4	4	3	4	2	2	5	1	4	4
4	2	2	2	2	3	4	4	3	3	5	1	5	5	3	4	4	1	5	4	4	4	4	4	2	3	2	4	2	5	5	4	3	3	5	4	5	5	3	4	3	4	4	4	1	3	4	5	4	3
2	4	4	4	4	2	2	3	4	3	4	3	4	4	3	4	3	2	3	3	4	3	4	4	4	4	4	4	4	2	2	4	4	3	3	4	5	3	4	4	2	4	3	4	4	4	4	3	2	2
5	5	2	2	1	3	4	5	2	5	5	1	3	4	2	2	5	1	3	4	1	2	5	3	2	3	3	5	2	2	4	1	2	4	5	1	5	5	2	5	1	1	3	3	1	2	5	1	4	5
2	4	5	4	2	5	1	4	5	3	4	4	2	4	4	2	4	2	3	4	5	4	4	5	1	5	4	4	4	4	3	4	4	2	3	5	3	4	4	4	4	3	3	4	4	5	4	4	1	5
4	4	1	3	4	3	4	4	2	3	4	3	5	5	2	2	4	3	1	4	5	1	4	5	3	3	4	4	2	1	4	5	3	3	1	4	4	5	4	3	3	3	4	4	4	4	4	3	4	4
4	4	3	4	4	2	5	4	2	4	4	2	4	4	4	3	1	2	3	5	3	2	1	4	4	3	2	5	4	3	4	4	4	3	4	4	4	4	3	4	1	3	4	4	2	3	5	2	5	5
4	4	3	4	4	4	4	4	3	3	3	4	2	3	3	4	3	3	4	3	3	4	4	3	4	3	3	4	4	3	4	4	3	4	3	3	4	2	2	4	3	4	2	3	4	4	2	2	3	3
5	4	3	4	3	4	3	4	3	4	4	4	4	4	3	2	4	3	3	4	3	4	5	3	4	4	3	4	4	3	4	4	4	3	4	4	4	4	4	4	2	3	4	4	3	4	5	4	4	4
4	2	4	4	2	2	4	3	2	4	4	2	2	4	1	2	3	2	2	5	4	2	4	4	2	4	4	4	5	4	5	4	4	4	4	5	4	3	4	4	2	2	3	5	4	2	4	4	4	4
4	4	3	4	2	3	4	4	4	3	4	4	3	4	4	3	3	4	4	3	4	2	3	4	4	4	2	4	4	4	4	4	4	2	4	4	4	2	4	3	2	4	3	4	2	4	4	4	3	4
5	4	5	5	1	4	5	4	5	4	4	5	4	4	5	2	2	3	4	2	4	4	4	2	5	2	5	5	2	2	3	2	4	2	4	5	5	4	5	5	4	4	5	4	2	4	4	4	5	3
1	4	4	2	2	5	2	4	5	2	5	5	2	3	4	2	2	3	3	5	5	2	3	5	1	5	4	4	2	5	5	4	4	1	5	5	1	5	4	1	2	3	4	5	4	2	4	5	1	5
4	4	3	5	5	3	3	4	5	4	3	5	3	4	4	3	4	2	4	3	5	4	3	1	5	4	3	4	5	3	4	4	3	3	3	5	5	5	3	4	3	2	3	5	2	4	4	3	4	4
4	2	4	2	4	3	4	2	4	1	4	4	4	5	2	4	4	2	3	4	5	4	2	4	4	2	4	4	2	3	4	2	4	3	5	5	5	5	2	4	2	4	3	4	5	3	4	5	5	1
4	2	2	2	2	4	4	2	4	2	4	2	2	4	4	2	4	4	4	4	4	2	4	5	4	4	4	4	2	4	4	2	4	2	4	3	4	4	4	2	4	5	3	4	2	2	4	5	2	4
2	4	2	3	2	4	3	3	4	4	5	3	2	4	4	2	3	4	3	3	4	2	2	3	4	4	2	4	2	3	4	3	3	3	4	2	4	4	4	3	3	4	4	3	2	2	2	3	4	5
4	3	2	3	4	2	2	2	4	2	4	4	2	4	2	2	2	3	2	4	4	1	4	5	2	4	2	2	4	2	2	2	4	1	4	5	4	4	4	2	4	2	3	4	2	2	3	4	4	5
1	2	2	2	1	4	5	5	2	4	4	4	2	4	2	1	4	5	2	5	2	4	2	5	3	3	1	2	2	4	4	5	3	2	4	5	1	4	3	2	2	4	4	4	1	3	2	3	2	4
2	5	3	5	2	3	2	5	4	2	5	5	2	5	4	2	4	5	4	4	4	4	3	5	4	5	3	5	4	1	4	5	5	4	2	5	4	5	4	3	2	1	4	4	2	5	4	4	4	4
2	2	1	4	1	1	4	2	5	5	5	1	1	5	5	1	5	1	5	2	5	5	1	5	1	5	1	5	5	5	4	5	5	3	1	5	5	5	5	5	1	2	5	5	1	4	4	5	1	5
4	4	2	4	4	3	4	4	3	4	3	4	2	4	2	2	2	2	4	3	4	2	2	4	4	4	3	3	4	4	4	4	3	3	2	4	3	2	4	3	3	2	3	3	3	3	2	4	3	4
2	4	2	2	4	3	4	3	3	2	5	3	3	4	2	3	3	3	3	3	4	2	4	4	4	3	2	3	3	3	4	4	2	2	4	3	3	3	2	3	3	3	3	4	2	2	5	3	2	4
1	3	3	5	4	4	1	2	4	3	4	5	2	4	4	4	4	3	2	3	4	4	2	4	1	5	2	4	4	4	3	4	4	4	4	5	1	4	3	4	2	2	3	4	2	5	3	4	1	4
4	2	3	4	2	3	4	1	5	4	5	1	1	3	1	3	3	2	5	3	2	1	3	4	5	3	3	5	2	3	5	2	4	3	3	2	4	2	5	2	1	1	4	2	5	1	4	2	5	2
5	1	3	4	1	3	5	4	2	2	3	2	4	2	1	5	4	4	5	2	4	2	4	2	5	4	2	2	5	2	2	4	3	2	4	5	3	5	2	5	2	5	5	5	2	3	4	1	5	5
1	5	5	5	1	5	4	5	5	4	5	1	1	5	5	5	4	5	3	3	5	2	1	5	1	5	5	4	1	5	1	5	5	1	3	5	1	5	5	1	1	3	3	5	5	5	3	5	1	5
4	4	4	3	4	4	5	5	2	4	5	5	2	5	2	2	2	5	4	4	5	2	5	4	4	4	4	4	3	5	4	5	4	2	4	5	4	5	3	4	2	4	4	5	2	3	5	5	4	4
1	1	2	1	4	2	4	4	4	2	5	1	1	5	2	1	1	1	4	2	4	1	4	5	2	1	1	5	4	2	4	3	4	1	5	4	2	5	2	1	1	2	3	2	1	1	5	5	1	1
4	4	2	5	4	4	4	4	4	2	4	4	2	2	2	2	4	4	2	4	4	2	4	4	4	4	4	2	4	2	4	2	2	2	2	4	2	4	4	2	2	4	2	4	2	4	4	4	3	4
4	4	2	4	4	3	3	4	5	3	5	3	5	4	2	3	4	2	4	3	4	4	3	5	5	5	3	4	4	5	4	4	4	2	4	5	3	4	4	3	3	1	3	5	4	5	2	4	5	4
4	1	1	2	3	2	4	2	4	1	5	3	2	5	5	2	3	4	5	5	5	1	1	4	5	5	1	5	5	4	5	2	2	1	5	4	1	4	2	3	3	5	4	5	2	1	3	4	1	5
4	4	3	3	4	3	3	5	4	2	4	5	4	4	4	2	4	4	2	4	4	2	4	5	4	4	3	4	5	4	4	5	5	1	4	5	4	5	2	3	3	3	3	4	2	3	4	1	5	4
5	5	2	5	4	4	5	4	4	5	4	5	2	5	2	4	5	4	2	4	4	4	5	5	5	5	3	4	5	5	5	5	3	4	4	5	4	5	4	4	4	4	4	5	2	5	5	4	5	5
3	4	3	2	5	4	2	4	5	1	5	5	2	4	2	2	3	2	3	4	4	2	2	4	4	5	3	4	5	5	5	4	5	1	5	5	5	3	3	2	1	5	4	3	2	4	3	4	5	5
2	3	2	5	3	2	3	5	2	4	4	4	4	5	3	4	4	2	4	4	2	4	2	2	1	5	3	5	1	3	3	5	4	3	3	4	4	5	4	4	2	2	5	4	2	4	4	3	1	5
3	2	3	2	3	3	5	3	4	5	5	1	4	4	2	2	4	2	5	2	2	2	5	4	5	3	3	4	4	2	2	2	4	2	5	3	5	4	3	4	4	3	4	2	3	2	4	3	4	1
4	2	2	2	4	2	5	4	2	2	5	1	4	5	1	2	4	1	5	2	3	2	1	2	3	4	3	2	3	3	3	4	4	1	5	3	4	4	3	4	4	2	4	3	2	3	2	2	2	3
5	5	4	5	4	3	5	2	4	4	4	2	2	2	2	5	4	3	3	3	4	2	3	4	4	2	4	4	2	3	5	3	4	4	2	4	3	2	2	4	2	3	3	4	4	5	3	4	4	4
2	5	1	2	3	4	4	2	2	4	5	3	2	4	1	5	2	4	4	4	3	2	1	3	1	2	1	5	2	1	3	2	2	3	4	5	2	4	1	4	1	4	3	2	1	2	2	3	2	5
4	2	4	4	3	4	3	4	4	2	4	4	4	4	4	4	2	4	2	2	4	4	3	4	4	3	4	4	4	4	3	2	2	2	4	5	4	2	2	2	2	3	3	4	4	4	2	4	4	4
5	3	2	3	3	4	4	4	3	3	5	3	2	4	3	1	4	3	4	3	5	2	3	3	3	5	2	4	4	4	4	4	3	3	5	5	2	4	2	4	2	3	4	3	3	3	4	4	3	3
1	2	1	3	2	3	4	4	2	2	4	1	3	2	3	3	4	1	3	3	1	2	3	3	1	2	1	4	2	3	3	1	4	2	3	3	4	2	4	4	3	4	2	3	1	5	3	4	4	3
2	4	1	4	4	4	2	3	2	2	2	1	2	4	4	2	4	2	4	2	5	2	2	4	1	4	2	3	4	4	1	4	2	2	3	2	4	4	4	4	1	2	4	4	1	2	2	4	4	2
2	5	4	4	3	5	4	5	5	4	4	1	3	5	3	3	2	1	3	3	4	4	5	3	1	4	4	4	3	5	3	5	4	3	4	2	3	5	4	3	2	1	4	4	4	4	4	3	4	5
5	4	3	4	4	4	4	4	2	4	4	1	4	5	2	1	3	2	3	3	2	2	2	3	5	4	2	4	4	4	1	4	4	2	4	4	5	4	4	2	3	3	4	4	2	4	4	2	5	3
4	5	3	4	5	5	4	4	5	3	4	3	4	4	3	4	3	5	4	4	4	3	3	5	4	4	4	5	4	5	4	4	5	3	4	4	4	5	4	3	3	5	3	4	3	3	4	5	4	4
4	2	3	2	4	4	3	2	3	2	2	2	3	4	4	1	3	2	4	4	4	3	4	5	2	4	3	1	4	4	3	2	4	1	2	5	4	4	4	2	2	2	4	4	4	3	4	5	4	2
4	3	4	4	4	4	5	2	4	4	4	2	5	4	5	4	5	4	4	4	4	4	2	4	4	4	4	4	4	3	4	3	3	2	3	2	5	4	4	4	3	5	4	4	4	3	4	4	5	4
5	3	2	4	4	4	5	4	4	5	4	4	4	2	5	4	5	5	4	2	3	2	5	5	4	2	2	4	4	5	5	2	4	3	5	5	5	4	2	4	4	5	3	3	2	4	5	5	5	1
4	2	4	2	5	1	5	4	4	4	5	4	4	5	4	1	4	2	5	4	4	2	2	4	3	2	4	2	4	4	2	2	2	4	4	2	5	4	4	4	4	3	5	3	1	2	4	4	5	4
5	3	4	4	2	4	4	4	5	4	2	2	3	4	4	3	3	3	5	5	5	3	2	5	3	5	2	4	2	4	5	5	5	3	1	3	4	5	4	3	2	5	4	4	3	4	4	5	4	4
2	4	2	2	3	5	1	4	4	2	5	1	2	4	2	2	2	1	4	2	3	4	2	4	1	5	2	4	4	5	4	4	2	2	3	2	4	4	4	4	2	2	4	5	2	3	2	4	5	3
3	3	2	4	2	2	3	4	4	2	4	3	2	4	2	2	2	2	3	4	4	3	2	4	3	5	2	4	2	3	4	4	4	2	3	3	2	2	4	4	2	2	4	2	4	4	3	4	4	2
4	4	3	4	2	4	3	5	4	3	4	3	4	4	4	1	1	3	4	4	5	2	5	5	3	5	3	4	4	3	5	5	4	1	5	5	5	4	4	2	1	3	3	4	4	3	5	5	4	5
2	4	2	4	2	5	2	5	5	2	5	4	5	4	2	2	2	2	1	4	5	2	2	3	4	3	3	4	4	3	4	4	2	1	4	5	5	4	4	2	4	4	4	4	2	2	4	4	4	5
1	4	1	1	5	2	4	4	1	5	2	2	4	2	1	2	2	1	4	5	2	1	1	4	1	4	2	4	5	4	5	4	2	4	3	5	1	1	2	4	2	2	1	5	2	1	4	4	1	5
4	4	3	5	2	3	4	4	4	4	2	5	4	4	4	4	3	2	3	4	4	4	4	2	4	4	2	5	2	4	4	5	4	3	3	5	2	4	4	3	2	2	5	4	2	5	4	4	5	5
5	4	3	3	2	4	4	4	3	4	3	3	4	4	5	3	4	3	4	3	5	3	2	3	5	4	3	3	2	3	5	4	4	2	3	4	4	4	4	4	3	4	3	3	2	3	3	4	1	4
5	5	3	5	1	2	5	5	5	5	2	1	4	4	5	5	2	2	3	3	5	5	4	1	2	5	5	5	2	3	5	5	4	5	1	1	5	5	5	5	1	1	3	5	4	5	5	5	3	5
4	2	1	5	1	1	5	4	1	3	4	1	4	4	2	5	5	2	4	3	5	4	3	3	4	4	2	4	3	4	4	5	4	5	4	5	5	4	5	5	3	1	5	2	2	4	4	3	5	1
5	5	4	4	5	3	5	5	2	5	5	1	5	4	2	5	1	1	1	2	1	4	4	4	4	4	2	5	1	5	5	4	4	4	4	4	5	2	5	4	1	3	5	4	2	4	4	4	5	2
5	4	2	1	4	2	1	4	4	2	4	2	3	4	2	1	4	3	4	3	2	1	2	4	3	2	3	3	1	4	3	3	3	2	5	2	5	4	3	2	4	2	4	2	1	1	4	5	2	5
4	2	1	2	4	3	3	2	4	4	5	1	4	2	4	2	4	4	4	4	5	4	1	5	2	4	2	4	4	4	4	2	2	2	1	3	1	4	3	3	3	4	3	4	2	4	2	4	1	4
5	4	2	3	1	4	5	5	1	4	2	2	4	4	4	2	2	2	2	5	5	4	1	5	5	4	3	4	1	5	5	5	4	4	2	2	4	5	5	2	2	2	5	5	5	4	4	5	4	3
5	5	2	4	4	4	4	5	4	4	4	3	2	4	3	2	5	2	5	4	5	4	5	4	2	5	3	3	5	2	4	4	2	1	3	5	3	5	4	4	4	3	3	4	2	5	4	4	4	5
5	4	1	3	5	4	5	2	3	2	4	3	3	4	3	1	4	5	5	4	3	2	2	5	4	5	1	3	2	1	5	2	2	2	3	3	5	4	3	4	4	5	4	4	4	3	3	4	5	5
5	3	3	4	4	3	4	5	3	4	4	3	4	3	3	5	3	3	3	3	1	3	4	2	3	3	4	4	3	3	5	4	4	4	3	5	2	3	2	3	2	3	3	3	4	5	4	3	3	3
4	2	4	4	2	4	4	3	4	4	4	4	3	4	2	3	5	5	4	4	4	2	4	2	2	4	4	2	5	4	4	4	4	2	4	4	4	2	1	5	4	5	5	2	1	4	4	5	4	4
4	2	2	2	2	4	4	4	2	2	4	1	4	2	2	3	4	1	4	3	2	1	3	5	3	4	2	2	2	2	4	2	5	2	5	1	5	4	2	4	3	1	3	4	5	2	4	2	5	1
3	4	3	4	3	5	4	4	2	4	3	3	3	4	4	2	5	2	3	4	5	3	5	5	4	4	2	3	4	3	3	5	4	2	4	5	4	5	4	3	2	4	4	4	3	3	5	5	2	5
4	4	3	4	3	3	3	4	3	3	4	3	4	4	4	4	3	3	3	3	3	2	4	4	5	3	4	4	3	2	4	4	3	3	4	4	4	4	4	3	2	4	5	4	2	3	4	4	4	3
5	3	4	3	2	2	5	5	1	5	4	2	1	4	1	1	2	2	3	5	5	1	3	2	4	5	2	4	2	3	5	4	3	2	4	5	4	5	1	4	5	1	2	5	3	5	5	5	5	1
3	3	3	3	2	2	3	2	2	2	3	3	2	2	4	4	4	2	3	3	4	3	4	3	4	3	3	4	5	3	2	3	4	3	5	3	5	3	3	5	3	3	2	4	3	3	2	2	2	4
3	5	2	4	4	5	4	5	4	5	5	5	3	5	2	2	4	5	5	3	2	1	5	5	1	3	4	4	1	5	1	5	5	1	5	5	4	5	4	3	5	3	3	5	2	3	4	5	1	5
2	4	4	3	4	5	4	2	3	3	5	4	2	4	2	2	2	2	1	3	3	2	4	5	1	2	4	4	2	4	4	3	3	1	5	4	1	4	4	2	3	4	4	5	3	2	4	1	1	4
5	4	5	2	4	5	3	4	5	3	5	5	4	4	2	3	4	3	4	4	4	3	5	5	5	5	4	4	3	5	5	5	4	2	5	5	5	4	4	3	4	3	4	5	2	4	5	5	5	5
2	4	3	4	2	2	2	4	3	2	4	2	2	4	3	2	3	4	4	4	3	4	4	4	3	4	4	4	2	2	4	4	4	2	2	4	2	4	4	2	2	3	3	4	3	4	4	4	4	5
5	4	2	4	2	2	5	5	3	3	5	2	4	5	4	3	4	2	5	3	4	2	2	2	4	3	2	4	3	2	5	4	4	2	4	3	5	5	4	2	2	1	3	4	2	3	3	2	4	5
1	4	1	5	4	2	4	5	2	3	4	1	1	4	4	2	2	1	3	3	4	2	4	5	5	5	1	4	1	2	5	4	3	5	4	2	4	4	4	2	1	5	4	3	2	3	3	5	1	5
2	4	2	2	4	2	2	2	4	3	5	3	1	4	2	2	3	1	3	2	4	1	4	4	1	3	1	4	5	4	2	3	4	2	5	4	1	3	4	3	4	1	4	2	3	2	3	2	1	3
2	1	3	1	2	3	4	4	3	4	5	4	5	5	2	3	4	2	4	4	2	1	4	5	2	4	4	4	4	3	2	4	3	2	5	3	5	4	4	3	4	5	4	4	1	2	4	5	2	1
4	4	3	3	2	3	4	4	4	2	5	3	2	5	2	1	4	4	4	4	4	2	4	5	3	5	3	4	4	4	3	4	4	3	5	4	4	4	3	2	4	4	3	4	2	2	5	4	3	4
1	2	3	4	1	4	4	3	5	1	4	5	3	5	4	2	2	3	2	5	5	2	1	4	4	4	3	4	3	5	5	4	4	1	3	5	5	5	3	1	2	5	3	5	3	4	4	5	1	4
4	2	2	5	4	4	3	4	4	3	3	2	3	4	2	2	3	3	3	4	5	4	3	1	3	4	1	4	4	4	4	4	2	1	3	3	3	5	4	2	1	3	4	5	2	4	4	5	4	4
5	4	2	4	3	4	2	5	4	2	4	5	4	4	2	1	3	4	5	2	4	3	3	4	5	4	2	4	3	1	4	5	3	4	3	4	5	4	4	2	3	2	4	4	2	4	4	4	4	2
3	4	4	5	3	2	2	5	2	3	4	1	3	4	4	4	4	4	4	5	4	4	4	3	4	5	4	5	3	4	4	4	3	3	2	4	4	5	4	3	3	3	3	5	4	4	4	4	5	4
5	5	1	3	2	5	5	3	1	3	5	5	3	5	1	1	3	2	3	5	2	2	2	3	3	1	4	4	2	2	3	3	4	3	5	5	5	5	3	2	4	3	3	3	1	3	4	4	5	5
5	4	4	2	4	5	5	4	5	5	5	3	5	1	3	5	4	1	5	5	5	1	5	5	5	5	5	4	3	1	5	3	5	4	5	1	5	5	2	5	4	5	4	5	4	1	5	5	2	2
2	4	4	4	4	4	2	4	2	4	4	2	4	4	2	4	4	2	4	2	4	4	4	4	4	4	4	4	2	2	4	4	4	2	2	2	2	4	2	4	4	2	2	2	2	2	5	4	4	5
4	4	2	4	5	2	3	4	4	4	5	4	1	2	4	2	5	4	4	4	5	2	5	5	4	5	3	4	5	2	2	2	2	2	5	4	5	4	4	2	5	3	3	2	4	4	4	4	3	4
4	3	1	3	4	5	4	3	1	2	4	1	1	5	2	1	1	1	3	3	4	1	4	5	2	5	1	4	5	5	3	4	4	1	3	5	5	5	3	3	3	1	3	5	1	3	4	3	5	5
3	2	2	5	2	4	5	4	4	4	5	3	3	5	1	4	3	3	4	5	5	3	4	3	3	5	3	4	4	4	4	4	3	3	3	4	5	5	3	3	2	5	4	4	3	4	4	5	4	2
3	4	4	4	4	3	4	4	4	3	3	2	3	5	4	4	3	2	4	4	4	3	4	2	4	4	4	4	4	2	4	2	5	2	3	4	5	4	4	4	2	2	4	4	4	4	2	3	4	4
5	1	1	1	4	4	5	3	1	4	5	3	5	3	1	1	1	1	4	2	5	1	3	2	1	2	1	4	5	4	2	2	1	3	5	4	4	2	3	3	2	1	2	2	4	2	3	2	5	1
2	2	1	2	4	1	3	5	4	4	5	2	5	5	2	1	1	2	1	5	5	2	4	5	1	5	1	5	5	2	2	5	5	2	5	1	2	5	5	4	1	3	3	5	5	3	5	5	2	5
5	2	3	4	3	3	4	2	2	3	4	2	3	4	4	2	4	2	4	4	4	2	2	4	4	4	3	4	4	4	4	4	3	2	4	4	5	4	4	4	3	2	4	4	2	3	3	5	4	2
3	4	2	4	4	3	4	4	4	4	4	1	2	3	4	3	3	3	3	4	4	3	4	5	2	5	3	4	5	3	4	4	4	2	4	4	4	4	3	4	3	3	3	4	2	5	4	4	3	4
5	3	3	2	3	2	4	4	2	3	4	2	3	4	2	3	5	2	3	4	4	2	1	3	3	5	4	4	5	2	4	5	4	3	3	5	5	4	4	4	3	3	3	4	3	2	4	3	5	2
3	3	3	4	4	4	4	4	4	4	4	5	3	4	3	1	4	4	3	4	4	4	2	5	2	5	3	4	4	5	4	5	3	4	4	5	3	5	3	4	2	3	4	5	3	4	4	5	5	4
1	2	4	4	2	4	3	4	4	1	3	2	4	2	2	3	3	3	4	3	2	5	2	4	1	5	3	4	2	3	5	3	4	4	4	3	2	2	3	2	2	2	3	2	3	4	4	3	2	1
4	1	2	4	4	5	2	2	4	1	5	5	2	2	4	1	2	4	5	5	5	2	5	4	1	4	4	4	5	5	2	2	2	1	4	5	3	2	2	1	1	5	5	1	2	3	5	5	4	1
4	2	2	2	1	2	4	2	2	3	1	1	2	2	2	2	2	1	2	2	4	2	1	3	1	2	2	3	1	2	4	3	2	2	2	1	4	3	2	2	1	1	4	2	4	1	1	2	5	2
4	2	3	4	4	4	4	3	3	2	4	4	5	3	4	2	2	2	5	3	3	3	2	4	2	4	2	3	4	3	4	3	2	2	2	5	2	2	2	2	2	4	2	4	3	4	4	4	4	2
4	2	2	5	4	2	5	2	2	4	5	4	4	2	2	2	1	4	3	4	3	3	3	4	5	4	2	3	2	2	5	4	4	4	2	4	5	5	4	3	2	3	3	2	2	5	4	4	5	3
4	2	3	4	2	4	4	5	2	3	4	5	4	4	1	3	3	3	4	2	4	3	2	5	2	3	4	4	3	5	3	4	3	2	3	5	5	4	4	4	4	3	4	3	2	4	3	5	4	3
5	5	2	2	5	5	4	4	5	4	4	5	2	5	4	5	5	4	4	4	4	2	5	4	4	4	1	5	4	5	5	5	4	2	2	5	5	5	3	4	4	5	5	5	2	4	5	5	5	5
2	1	2	4	4	2	4	5	2	2	5	3	5	2	4	2	1	3	4	4	3	2	3	2	1	5	3	5	5	4	5	2	3	2	4	3	4	5	3	5	1	1	2	4	2	4	3	2	5	4
5	3	1	1	2	2	4	4	2	1	5	1	1	5	3	1	1	1	4	4	2	1	3	2	4	5	1	1	3	1	4	4	3	1	4	1	4	4	3	2	3	1	4	4	1	1	4	1	4	5
3	4	4	4	2	4	4	5	1	4	4	5	4	5	2	1	1	1	4	5	3	2	1	2	2	5	3	3	5	4	5	5	3	1	2	4	4	5	2	1	1	3	4	5	4	3	2	3	5	5
2	2	4	5	4	3	4	4	5	2	4	2	4	4	4	4	4	3	3	4	4	2	4	5	2	4	4	5	2	4	3	4	5	1	4	2	2	4	4	4	2	2	4	4	2	4	4	4	2	4
4	3	4	4	4	2	5	3	5	4	4	2	4	5	4	2	3	2	4	4	5	3	2	3	2	4	4	4	4	2	4	3	4	4	4	2	4	4	4	3	3	2	5	4	3	3	4	3	4	5
2	2	2	5	2	4	3	5	2	5	4	2	4	5	2	4	4	2	2	2	4	2	1	2	4	1	2	4	4	2	1	4	4	4	1	2	1	5	2	1	1	2	4	2	1	4	4	5	4	1
4	5	4	3	4	2	5	2	2	1	5	5	4	3	2	2	4	2	4	2	1	2	4	5	5	5	2	4	4	5	5	4	2	1	5	5	2	5	3	4	4	1	4	3	2	4	5	5	5	5
3	4	3	4	3	4	4	4	4	4	3	3	4	4	3	3	2	4	4	4	4	4	3	2	4	4	3	3	3	2	2	3	3	3	3	4	4	4	3	2	4	2	2	4	2	4	2	3	2	3
4	3	3	3	4	3	3	2	4	2	4	3	1	2	3	2	4	2	4	4	3	2	2	4	2	4	3	4	4	3	4	3	4	2	4	4	2	2	4	3	4	4	4	4	4	3	4	4	2	3
4	1	3	4	4	4	4	4	4	2	5	3	4	3	1	1	2	3	4	4	4	2	4	4	1	5	4	4	4	3	3	3	4	1	2	5	2	4	3	3	1	2	4	4	4	3	1	5	5	1
3	4	4	4	3	2	4	4	1	4	3	2	2	4	2	2	5	3	2	2	2	3	4	5	2	4	2	3	2	4	4	4	3	4	2	2	4	4	3	4	4	2	4	4	4	4	3	4	2	2
2	2	2	5	3	2	2	5	1	4	4	1	4	4	1	3	4	1	4	2	2	2	3	2	2	2	3	5	4	4	2	4	2	4	4	2	4	4	4	4	2	1	5	2	1	2	2	3	5	2
4	3	3	4	1	5	4	5	2	4	4	3	3	4	2	2	4	3	4	4	3	4	3	5	4	3	3	4	2	5	4	5	4	2	4	4	4	5	3	4	2	3	4	4	4	4	4	5	5	2
5	5	4	4	1	5	5	4	5	1	1	1	4	5	4	4	1	2	2	2	5	4	3	3	2	2	2	5	1	4	5	3	4	5	1	3	5	4	4	4	1	3	4	4	2	4	5	5	4	5
1	5	4	1	5	5	1	5	5	5	1	1	1	4	1	5	5	4	5	1	4	1	4	4	5	2	5	4	5	2	3	4	5	4	1	5	4	5	4	5	1	1	5	1	1	1	5	5	1	1
2	2	2	3	5	2	3	3	2	3	3	2	2	2	3	4	2	1	2	4	3	4	1	1	4	5	3	4	2	2	3	4	2	3	4	4	4	3	4	4	4	2	2	3	3	4	2	3	3	4
5	1	4	3	1	3	2	4	1	2	5	5	4	5	5	1	2	4	3	5	5	2	1	5	1	4	4	4	1	2	1	5	1	1	5	5	1	5	4	1	2	5	4	2	1	4	3	4	1	5
5	4	1	4	3	5	4	3	2	4	3	5	4	5	2	5	3	4	4	4	3	4	4	5	2	4	2	3	5	4	3	4	2	3	4	5	5	5	3	3	2	4	4	4	2	4	4	5	5	5
1	4	4	4	1	2	2	4	2	4	5	1	3	5	3	3	2	3	4	5	3	4	2	4	2	5	2	2	2	4	4	4	4	4	4	3	1	4	3	2	2	2	5	4	4	4	3	4	4	3
4	4	3	4	4	3	4	4	4	4	4	4	2	4	3	3	4	3	4	2	3	4	4	4	4	4	3	4	3	2	3	4	4	3	4	5	2	3	4	3	2	2	4	4	3	4	2	4	4	4
5	2	2	1	4	4	5	4	5	2	5	4	4	5	2	2	4	4	4	3	4	1	5	5	5	4	2	4	4	4	1	4	3	2	5	4	5	5	4	2	5	3	4	4	3	1	5	5	4	2
5	1	2	2	5	3	4	2	2	4	4	1	2	5	4	2	2	3	3	2	2	1	2	3	4	1	2	4	1	2	5	2	2	4	3	2	4	4	4	2	1	2	4	2	2	2	3	4	5	2
5	2	4	2	2	2	5	5	5	5	5	4	4	5	1	4	1	4	4	4	5	4	4	5	4	5	4	2	1	4	5	5	5	4	5	4	5	5	4	4	1	3	4	5	5	3	4	5	5	5
1	4	5	4	5	2	4	4	4	2	4	2	3	4	2	4	3	3	3	2	2	4	3	4	3	3	4	4	2	4	4	4	2	4	2	2	1	4	4	3	2	3	4	2	2	4	2	2	4	3
4	3	4	2	2	2	4	4	3	4	4	2	3	3	2	1	3	3	4	3	4	2	2	4	4	2	3	4	3	2	1	2	3	1	4	4	3	3	3	1	3	2	4	2	4	3	2	4	2	2
4	3	3	4	2	3	4	3	4	4	3	3	3	3	4	3	3	3	3	3	3	2	3	3	3	3	3	4	3	3	3	3	3	3	3	4	3	3	3	3	3	3	3	3	3	3	3	3	3	4
3	1	5	2	4	4	2	4	5	2	5	5	4	5	4	4	4	4	4	3	5	1	4	5	5	3	5	4	5	4	4	3	4	3	4	5	4	3	3	2	5	1	4	3	4	4	5	5	3	1
3	3	4	2	3	4	3	3	4	2	4	2	2	2	3	3	2	2	4	5	4	2	2	3	4	4	3	4	4	4	4	2	2	2	4	4	1	3	4	4	1	2	4	3	2	2	2	3	4	5
3	4	3	3	5	3	4	4	4	4	3	2	2	1	2	4	4	3	2	2	5	4	3	3	2	4	4	5	4	3	4	2	4	3	3	3	3	4	5	4	2	4	4	5	3	4	4	2	1	5
5	2	3	3	3	4	2	4	3	2	5	5	2	5	2	3	4	4	3	4	4	1	5	5	4	5	4	2	4	4	4	3	4	2	5	5	5	5	4	3	5	4	4	3	2	2	5	5	1	5
2	2	1	4	2	3	3	3	4	4	4	4	2	2	2	4	3	2	3	3	2	3	2	2	2	3	2	4	2	4	2	2	4	3	4	4	2	4	4	3	2	1	2	4	2	4	4	3	1	4
4	3	3	4	2	4	3	4	5	2	4	3	4	4	3	4	4	3	4	4	3	4	3	4	3	3	2	4	2	2	2	4	5	2	3	3	4	4	3	4	1	2	3	5	4	4	5	4	4	2
2	4	2	5	4	4	1	5	1	2	5	5	3	4	1	4	2	4	1	5	5	2	2	3	5	5	2	4	2	4	4	5	4	2	4	5	2	5	4	3	2	3	3	5	1	3	4	4	3	5
5	5	4	4	3	5	4	4	4	4	3	5	4	5	4	4	3	3	3	4	4	4	3	3	5	5	4	4	4	5	4	4	4	4	2	5	5	4	2	3	3	2	4	5	4	4	4	4	5	5
1	1	2	4	2	5	4	2	5	2	4	1	2	5	4	2	1	5	4	4	5	1	1	5	2	4	4	4	4	5	2	4	5	1	3	2	4	2	2	1	2	2	3	5	4	2	3	5	4	4
4	5	4	4	5	3	4	4	4	4	4	4	3	4	4	3	4	4	4	4	4	2	4	3	4	4	3	4	4	3	2	4	4	4	5	3	4	4	2	4	2	4	4	3	3	3	4	4	4	4
1	4	1	4	4	2	4	5	3	4	4	1	3	4	2	3	2	3	1	4	2	3	2	4	1	5	1	4	2	2	3	5	2	3	4	2	2	5	4	2	3	3	4	5	1	3	2	4	2	4
2	2	2	1	2	2	3	3	5	4	5	4	1	5	3	1	2	3	2	3	3	1	2	4	1	2	3	3	2	5	5	3	3	1	5	4	1	4	3	3	3	3	4	3	3	1	2	4	1	5
4	3	3	4	1	5	4	4	4	1	4	1	4	4	4	3	4	4	2	3	4	4	4	5	2	4	4	4	2	5	5	4	4	2	3	5	4	4	4	2	4	4	4	4	1	4	4	4	1	4
3	2	2	2	4	2	4	3	5	4	4	4	1	2	4	5	5	1	3	4	5	3	4	4	5	4	3	4	4	2	4	4	4	4	2	4	5	2	4	4	4	2	4	4	2	4	4	4	4	2
2	2	2	4	4	3	3	3	2	3	4	4	4	3	3	2	4	4	2	3	3	4	2	4	5	2	2	4	2	3	4	3	3	2	2	2	4	3	2	4	3	3	4	3	2	3	4	3	2	2
5	4	3	4	5	3	4	4	5	3	4	3	5	5	5	4	4	2	3	3	5	2	3	3	5	4	4	4	3	2	5	4	3	3	4	5	5	4	3	3	3	3	3	2	2	3	3	4	2	5
5	4	4	4	2	4	5	5	3	4	5	5	4	5	2	1	5	3	5	5	4	1	4	5	5	5	3	4	2	3	5	5	2	2	4	5	5	5	2	2	4	5	3	5	2	2	4	5	5	4
3	1	4	5	2	3	4	2	2	4	4	4	4	2	2	4	3	5	3	2	2	4	4	3	2	2	4	5	4	3	4	4	4	4	1	4	2	2	2	5	2	3	3	2	2	5	4	4	4	1
1	4	2	2	4	2	2	4	4	4	4	5	1	2	2	3	4	2	1	1	2	4	4	4	5	1	4	2	3	2	2	4	2	2	5	2	2	4	4	2	1	2	4	5	4	4	5	4	1	3
5	3	5	2	1	3	5	5	1	5	5	5	4	4	2	3	4	4	4	2	3	4	3	3	3	4	4	5	2	3	4	5	4	4	5	4	5	5	4	4	2	2	4	2	4	3	5	3	5	3
4	4	4	4	4	2	5	3	1	4	4	5	2	4	2	4	5	2	4	3	3	4	4	4	2	4	3	4	5	4	5	2	2	4	4	5	3	4	2	5	4	4	3	3	4	5	3	3	5	5
2	3	2	3	4	3	2	4	4	1	2	5	1	3	2	4	5	2	4	3	4	1	2	5	3	4	2	4	5	3	4	2	4	2	5	5	2	3	3	2	2	1	2	2	2	2	4	4	1	2
4	4	2	4	5	2	5	4	2	2	4	2	3	4	2	3	4	1	4	4	2	3	1	2	4	4	2	4	4	2	4	3	3	3	3	1	2	2	3	5	3	2	3	4	5	3	2	3	5	4
4	1	3	2	4	5	4	4	4	2	4	5	3	4	2	1	4	2	4	5	5	1	2	4	2	5	1	4	5	5	4	4	2	1	5	5	4	5	2	1	5	4	4	5	4	2	4	4	4	2
5	2	1	4	2	5	5	4	2	4	4	2	4	5	1	2	1	4	4	2	1	5	1	2	4	4	1	5	2	5	5	1	2	2	2	4	5	5	2	3	1	5	5	5	1	4	4	5	5	4
4	4	1	2	2	3	3	3	4	4	4	1	1	3	3	3	2	3	3	4	4	2	3	4	2	4	1	4	2	2	4	2	3	2	3	4	2	4	4	3	2	2	4	4	2	4	2	3	3	3
5	4	4	5	1	2	5	4	4	4	2	2	4	4	2	5	4	4	4	4	2	4	2	4	4	5	4	5	4	2	5	5	4	5	2	4	3	4	4	5	2	5	4	4	2	5	5	4	4	2
5	5	2	2	4	2	5	4	3	3	5	2	3	3	4	1	5	3	4	4	4	2	3	4	5	3	1	4	5	3	4	3	3	2	5	4	5	4	3	4	3	3	3	3	2	1	4	4	5	4
2	4	3	4	2	4	2	2	2	4	2	1	3	4	4	4	2	1	3	5	5	2	1	1	1	5	2	3	3	5	2	5	2	2	2	1	3	4	3	4	5	2	4	5	2	3	2	3	4	5
2	3	2	1	4	4	4	3	2	1	5	3	1	5	3	1	4	4	2	4	4	1	4	4	1	5	2	3	4	3	4	4	4	1	5	4	1	5	2	2	5	5	2	5	1	1	4	4	4	4
2	2	2	3	2	4	3	4	1	3	4	4	4	5	3	3	4	5	4	2	3	3	5	3	3	4	3	4	2	4	4	4	3	4	1	3	2	4	4	5	4	4	4	5	2	2	2	3	4	1
4	4	4	4	4	4	4	3	2	5	4	4	2	5	2	3	3	4	2	3	5	3	4	4	2	3	3	4	3	3	2	4	4	2	4	2	3	5	4	4	2	3	2	3	3	4	4	5	3	2
4	4	3	3	3	2	2	4	4	2	2	3	2	4	4	4	4	3	4	4	4	3	2	4	2	4	2	4	2	2	4	4	4	2	4	4	4	4	3	4	3	4	2	2	2	4	4	3	4	4
2	2	3	3	4	2	4	4	3	2	3	2	2	4	4	3	4	3	3	2	4	4	4	4	3	4	4	4	3	3	5	3	4	3	5	2	5	3	4	3	4	2	4	2	3	3	4	3	4	2
4	5	2	2	2	2	5	4	5	4	4	1	4	3	4	4	3	4	5	3	2	2	3	2	5	5	5	5	2	2	5	4	4	4	5	2	5	5	1	3	1	2	5	4	2	3	3	5	4	5
4	3	4	4	3	3	3	5	2	3	4	1	5	4	2	1	3	4	3	5	5	3	3	5	5	3	3	3	3	4	1	4	3	3	4	5	4	5	4	2	1	5	5	3	5	3	1	4	2	2
5	4	2	4	3	4	5	4	2	4	4	1	2	2	3	4	4	2	4	4	2	4	3	4	3	5	2	4	4	2	4	3	2	3	4	3	2	2	3	3	3	2	3	4	2	3	3	4	4	4
4	2	2	2	2	2	5	3	3	4	4	2	3	4	2	2	3	3	4	3	2	2	3	4	4	4	3	3	3	2	4	4	3	2	4	4	2	4	3	3	4	3	4	3	2	3	4	4	4	3
5	2	5	5	3	5	5	5	4	5	4	3	4	4	5	5	4	5	5	2	4	4	5	4	3	3	4	5	2	3	4	5	4	5	4	4	4	4	4	4	4	5	4	3	4	5	5	4	3	3
2	3	3	4	3	3	4	4	4	4	2	3	4	4	3	4	4	3	3	4	3	3	3	2	2	4	3	4	3	3	4	4	2	3	2	3	2	4	3	4	4	3	4	4	3	4	3	3	2	4
3	2	2	4	1	5	4	2	4	3	1	1	2	4	4	3	1	2	3	5	4	3	1	5	1	5	4	5	2	3	3	4	5	2	2	3	1	2	5	3	1	4	2	5	3	4	1	5	4	3
3	2	1	4	2	5	4	3	4	2	3	5	2	4	2	2	3	5	3	2	5	4	1	5	4	2	4	4	2	5	4	4	4	1	4	2	4	3	3	2	2	5	4	2	3	4	2	4	4	4
5	4	2	5	5	5	1	2	5	3	4	5	3	2	2	1	2	3	2	4	4	4	5	4	1	5	2	5	3	5	3	4	4	4	4	5	5	4	3	4	2	5	3	4	3	5	5	5	4	2
4	3	3	2	2	3	2	4	3	3	4	2	2	3	2	1	2	3	3	3	4	3	2	5	3	2	2	3	2	5	4	4	3	2	3	4	2	4	3	2	3	5	4	2	3	2	2	5	5	2
4	4	2	4	3	3	3	2	4	4	2	3	4	4	3	4	3	3	4	3	3	1	2	5	2	4	2	4	3	3	3	4	4	3	3	3	5	4	3	3	3	4	3	4	2	3	4	5	4	3
1	4	2	3	5	4	1	3	1	1	5	1	2	5	1	1	4	4	5	2	3	1	4	4	1	5	2	3	5	4	2	3	2	1	4	1	4	4	4	3	2	4	5	4	1	3	2	3	1	5
3	5	4	3	3	3	3	4	2	3	4	1	3	3	2	4	3	3	3	2	2	3	3	3	2	3	4	4	4	3	5	5	4	3	3	2	4	3	3	5	2	2	3	2	2	3	3	4	3	5
5	3	1	4	2	3	5	3	2	1	5	1	1	5	1	2	2	2	4	5	4	2	4	4	4	5	1	5	2	4	5	4	3	2	5	4	4	5	4	3	4	3	5	5	2	2	3	3	4	4
4	3	4	4	3	4	4	4	4	4	3	3	4	4	2	4	4	3	4	3	4	4	4	3	2	3	4	4	4	3	2	4	3	4	2	3	4	4	2	4	2	3	4	4	4	4	2	4	4	2
4	5	4	4	3	4	4	4	4	3	5	4	4	5	2	4	4	4	4	4	4	4	4	4	2	2	2	3	2	4	2	2	2	3	4	2	4	2	4	2	1	4	4	4	3	2	4	5	5	4
3	2	3	2	2	4	4	3	4	4	4	3	3	4	1	1	3	4	3	4	3	1	1	3	2	4	4	5	2	3	3	4	4	3	4	4	4	5	4	3	3	2	4	4	2	1	2	4	5	3
1	5	3	5	5	2	5	4	3	2	3	5	2	5	4	4	3	2	2	4	4	5	2	4	1	4	4	4	5	5	5	5	3	2	4	4	2	5	5	4	2	4	3	4	5	5	4	3	1	3
5	5	2	4	4	1	4	4	2	4	5	2	2	5	1	1	4	5	5	5	1	1	5	5	1	5	5	4	4	1	5	4	4	1	5	4	5	5	4	3	2	5	5	5	1	3	5	5	2	2
3	4	4	3	1	5	4	4	3	5	5	1	3	3	1	5	3	1	4	4	2	4	4	5	3	4	4	3	3	5	5	3	3	3	5	5	1	3	3	4	2	3	3	4	1	4	4	5	4	5
2	3	3	3	4	2	2	2	3	2	2	2	2	4	4	2	4	4	3	2	2	2	2	2	4	3	2	3	2	3	2	4	4	3	4	3	2	4	3	4	4	2	3	2	4	4	4	4	4	4
4	4	3	4	4	2	4	5	2	5	4	2	4	4	4	5	4	2	5	2	3	3	2	4	5	4	2	4	2	3	5	5	4	4	4	4	4	2	4	4	2	2	4	4	2	4	4	3	4	5
4	4	4	4	4	3	4	4	5	4	4	4	3	3	2	3	3	5	4	3	5	3	4	5	3	4	4	4	3	4	4	3	4	3	3	5	4	4	5	3	2	5	4	4	4	5	3	4	2	4
2	3	2	3	2	4	4	4	4	2	2	2	2	3	3	3	2	2	2	2	3	3	3	2	2	3	1	3	4	4	4	4	3	3	3	3	2	3	4	2	3	3	3	3	1	2	4	3	4	5
1	5	3	1	4	1	1	5	3	4	4	1	1	5	2	4	2	1	3	3	3	3	5	5	1	5	5	4	4	5	1	4	2	1	5	5	1	4	4	2	1	2	3	4	1	3	4	4	1	5
4	5	1	4	4	5	2	4	4	4	5	4	5	4	2	3	4	4	3	4	2	2	3	2	4	4	2	4	3	2	4	2	2	2	4	4	3	4	4	2	4	4	3	4	2	2	4	1	5	5
3	4	2	3	4	3	3	2	3	2	4	2	2	3	2	4	3	2	2	3	3	2	3	5	4	4	3	4	4	3	3	3	4	3	4	3	4	3	3	4	2	2	4	4	2	3	4	4	4	3
4	4	4	4	4	2	2	3	4	5	4	2	4	5	2	4	2	2	4	4	5	2	2	4	2	5	2	4	4	2	4	4	3	2	4	4	4	4	2	4	2	3	5	5	2	2	3	4	1	3
4	2	4	4	4	3	4	3	4	2	4	3	2	4	4	2	4	5	2	4	5	2	4	3	2	4	3	4	4	2	3	4	4	2	3	4	4	4	3	3	2	2	3	4	3	4	4	4	4	2
4	4	2	4	4	2	3	4	4	4	4	2	4	4	1	2	3	4	3	2	3	2	5	5	1	4	4	4	3	2	4	4	4	3	4	2	4	4	4	4	2	2	3	2	2	5	5	4	3	4
5	2	2	4	2	4	4	4	4	2	2	2	2	2	2	2	4	3	4	4	4	1	4	4	4	2	4	4	2	2	2	2	4	2	2	2	5	2	2	2	4	4	5	4	4	4	2	2	2	2
5	3	3	5	4	5	4	4	4	3	4	4	2	4	2	2	4	4	4	5	3	2	2	3	4	4	4	4	5	3	4	4	4	1	5	3	3	4	2	4	3	3	4	5	2	3	3	1	4	4
3	4	2	3	3	3	4	3	4	3	3	4	2	3	2	2	3	3	3	3	3	3	3	2	4	3	3	3	2	4	4	3	3	3	2	2	2	3	3	4	3	3	3	3	3	4	4	3	4	4
3	3	2	4	4	3	4	4	3	4	4	1	2	3	4	2	1	4	1	4	5	2	1	5	2	5	2	5	4	5	2	4	4	3	4	2	2	4	3	4	2	4	3	4	2	4	4	5	4	3
1	4	4	3	2	2	3	2	2	1	4	2	3	3	2	2	3	4	2	2	3	3	2	3	2	3	5	5	2	3	4	4	3	3	3	4	4	1	3	3	3	3	2	3	2	3	4	3	2	4
2	4	1	2	3	3	2	4	2	2	5	2	3	4	1	4	4	3	4	4	2	3	2	4	2	3	1	2	4	2	5	4	4	2	5	4	4	3	4	4	2	5	4	3	1	2	5	4	2	4
4	4	4	4	4	3	4	2	2	4	5	3	2	2	4	2	3	4	4	2	2	4	4	2	4	2	3	4	4	4	4	2	2	4	2	3	2	2	4	4	2	2	4	4	2	5	2	4	2	2
5	4	4	4	5	4	5	4	5	2	5	2	2	3	3	1	4	2	4	3	2	2	4	5	5	5	4	5	4	1	5	4	4	2	5	1	5	4	5	2	2	2	4	4	2	4	5	3	5	4
3	4	1	2	5	5	4	2	2	5	5	2	2	4	1	3	4	2	4	2	4	2	4	4	1	2	1	4	4	5	4	4	3	1	4	5	4	5	3	2	4	3	2	4	2	2	4	4	1	1
3	3	3	5	4	5	4	4	4	2	4	5	4	5	1	2	3	4	5	3	5	4	5	5	2	4	4	5	2	5	4	5	3	1	4	5	5	5	4	3	3	3	5	4	2	5	5	5	2	5
4	2	4	4	4	2	5	4	3	4	4	2	2	4	2	4	4	4	2	2	2	4	4	4	4	4	2	4	4	4	5	4	4	4	4	1	5	4	4	4	1	4	5	4	4	3	4	4	1	2
3	2	5	5	5	1	4	3	2	4	5	1	2	4	1	1	4	2	3	2	2	1	4	5	1	4	1	4	5	1	4	3	1	1	4	5	5	3	1	2	5	1	3	3	1	1	2	2	1	1
5	3	3	4	2	3	4	4	4	2	5	2	4	4	2	3	4	4	4	2	4	2	4	5	4	4	2	4	5	4	3	3	2	2	4	5	5	4	4	2	4	2	4	4	2	3	5	3	5	4
4	2	4	2	4	2	3	4	3	2	3	4	4	3	4	4	4	4	4	2	2	3	4	3	4	2	3	3	4	4	3	4	4	4	4	3	3	2	3	4	4	2	3	3	4	4	3	4	3	4
5	3	3	4	4	5	4	4	4	4	2	5	4	2	3	4	4	3	4	3	4	3	4	4	4	4	3	4	4	4	4	2	3	4	3	5	4	4	3	4	4	3	4	4	3	4	4	4	3	5
5	4	3	2	4	4	4	4	2	4	4	2	3	4	2	1	4	3	3	4	4	2	3	5	4	4	3	4	3	4	5	4	4	2	4	3	4	4	2	1	2	4	4	4	2	3	4	1	4	4
5	1	1	1	4	2	3	2	4	1	5	2	4	1	2	2	4	2	4	1	4	2	4	1	4	1	2	4	2	2	3	1	2	1	4	2	5	1	4	1	4	2	4	2	2	2	5	2	4	2
5	4	4	5	4	4	5	4	5	5	4	5	2	5	2	2	5	4	5	4	3	4	5	5	5	5	4	5	5	2	4	4	4	5	5	5	4	4	2	5	4	4	4	5	1	4	4	4	5	4
4	2	2	4	5	2	2	5	4	2	5	4	2	5	4	5	5	1	4	2	4	2	5	4	1	4	2	4	5	2	4	5	2	1	5	4	4	4	4	5	4	1	3	4	2	5	4	2	4	4
2	1	2	2	4	5	5	5	3	5	5	2	2	5	2	4	4	2	5	4	3	3	3	3	1	4	2	4	5	2	4	4	2	3	5	1	4	4	2	4	3	2	3	3	2	2	4	4	1	1
4	2	2	3	4	4	5	4	3	4	3	4	3	4	1	4	3	4	3	4	4	2	4	4	4	2	4	5	4	2	3	4	4	4	4	4	4	4	4	5	2	3	4	4	3	3	5	2	2	2
5	4	4	4	2	5	5	3	5	4	4	2	4	5	2	1	1	4	5	5	5	2	4	4	5	4	5	3	5	5	5	2	4	1	2	5	5	5	4	1	1	5	4	5	4	2	4	1	5	5
5	2	2	3	4	4	4	4	4	4	4	4	3	4	4	4	2	4	4	4	4	2	3	4	2	4	3	4	5	4	3	4	4	2	4	4	4	4	3	5	2	4	3	4	2	2	4	4	3	4
4	4	4	2	5	4	3	4	3	4	5	3	4	4	2	3	2	3	3	3	3	2	4	4	3	3	4	4	4	5	4	4	4	2	2	4	4	3	2	2	3	4	4	4	4	3	4	4	3	3
4	4	2	4	1	2	2	4	2	2	2	3	4	3	2	4	3	3	2	3	3	4	2	3	4	3	2	4	2	2	3	4	4	4	2	3	2	4	4	4	2	5	3	4	4	4	4	4	4	4
5	2	3	4	4	3	4	3	3	4	4	4	3	4	2	4	3	4	4	4	4	2	4	3	4	4	3	4	4	2	4	4	3	2	4	4	5	5	4	3	2	3	3	4	2	4	4	4	4	2
5	3	4	4	1	4	4	4	3	4	4	4	4	3	4	3	4	3	4	3	3	4	1	5	5	5	5	3	1	5	4	3	2	3	2	4	2	4	4	3	2	3	3	4	4	5	4	3	4	4
5	5	2	1	1	3	5	4	4	4	5	2	4	4	4	3	4	2	3	3	5	2	4	4	5	4	3	4	2	3	5	5	5	3	4	3	5	5	3	3	3	2	3	4	2	2	5	4	5	5
3	3	4	4	4	2	4	4	2	2	2	2	3	4	2	2	3	2	4	3	3	3	3	2	3	2	4	2	2	2	4	3	3	2	2	4	3	3	3	2	2	3	3	2	3	4	3	3	3	3
5	4	4	4	4	4	3	3	4	2	4	2	3	4	4	2	2	4	4	2	5	3	3	4	5	4	4	4	3	4	4	4	4	2	3	2	4	5	4	2	2	4	5	4	3	4	4	4	4	4
3	3	4	4	1	3	5	3	4	2	3	3	4	4	3	2	2	3	5	4	5	2	1	4	3	3	4	4	1	3	4	3	5	2	3	4	3	4	4	2	2	4	4	4	5	4	3	4	5	4
3	2	3	4	2	5	3	3	3	3	2	4	3	4	4	3	2	3	4	3	4	3	2	4	2	3	3	4	2	4	4	3	4	3	2	3	5	3	3	4	3	2	3	2	3	4	4	4	5	2
4	2	2	3	4	4	2	4	4	2	4	2	3	4	2	1	4	2	4	2	3	2	4	4	3	3	2	2	4	4	2	3	4	2	4	3	5	4	3	2	2	4	3	2	2	2	4	4	4	3
5	1	4	4	1	5	4	3	3	4	4	2	4	4	2	4	4	2	5	2	4	4	4	1	5	2	4	4	4	4	4	4	4	2	2	2	4	5	4	4	2	2	5	2	4	4	4	4	4	2
5	5	3	4	4	2	5	5	4	4	4	2	4	3	2	2	1	4	3	5	5	3	4	5	2	5	3	4	4	2	5	5	4	5	3	5	5	5	4	4	1	4	5	5	4	5	5	4	4	5
2	4	2	4	2	4	2	4	4	4	2	2	4	2	4	4	2	5	4	4	4	2	2	3	3	2	2	4	2	4	4	4	4	2	2	4	4	4	4	2	2	5	5	4	2	4	4	4	4	4
3	3	4	1	4	4	2	1	3	4	5	3	4	2	3	2	4	2	3	1	2	1	4	4	3	2	4	4	4	2	4	1	2	2	5	4	4	3	3	3	5	2	3	2	2	2	3	4	3	4
3	4	3	4	2	3	4	4	4	4	4	3	4	5	2	4	4	2	4	3	5	3	3	2	3	5	4	5	4	4	5	3	2	3	3	4	3	5	3	5	3	3	4	4	4	4	4	4	4	4
3	3	4	2	3	3	4	2	4	2	5	3	2	5	3	4	4	1	3	3	3	2	4	5	3	4	3	3	5	2	5	4	3	2	5	4	5	4	3	4	4	2	5	3	2	2	5	4	2	2
4	2	3	2	2	4	3	2	2	2	4	1	3	3	1	3	3	3	2	2	4	3	2	4	2	2	2	3	2	3	4	2	2	2	2	5	4	4	3	4	4	3	4	3	2	2	4	4	3	4
4	3	2	4	1	5	5	2	4	2	4	1	1	3	1	3	4	2	2	2	2	3	2	3	5	2	1	5	2	1	3	3	4	4	3	3	4	3	5	5	2	1	2	2	1	4	5	3	2	4
2	4	2	3	2	3	4	4	4	2	4	3	2	3	4	3	4	2	3	4	3	2	3	4	2	4	3	4	4	2	4	4	3	2	4	4	2	4	3	4	4	2	3	4	2	4	4	4	2	3
4	3	2	2	3	4	2	4	3	2	4	4	3	5	2	2	4	2	3	4	3	2	4	4	4	3	2	2	4	4	4	4	2	2	4	4	3	4	4	3	3	4	4	3	2	4	4	4	4	4
5	2	2	5	5	4	4	5	5	4	5	1	4	4	3	3	4	4	5	3	5	2	4	4	5	4	2	4	3	4	4	5	4	4	5	2	5	5	3	4	4	4	3	4	4	4	5	4	5	2
3	4	2	4	3	3	4	2	3	4	4	1	2	3	2	4	4	1	2	3	2	4	4	5	5	5	3	5	4	2	4	4	4	5	5	4	1	2	3	4	2	3	3	2	1	4	4	4	2	3
2	5	3	4	4	4	2	4	3	3	4	3	3	4	2	4	4	3	3	3	5	2	3	4	2	5	3	4	5	3	3	4	4	3	3	5	3	4	4	4	2	2	4	5	3	4	4	4	1	5
5	4	4	2	5	5	4	2	4	3	5	3	1	4	4	4	5	1	3	4	3	2	4	5	2	1	2	4	4	5	5	3	4	2	5	5	4	4	3	4	5	2	3	3	2	2	4	5	5	5
3	4	4	3	2	2	3	4	3	4	5	5	2	4	5	1	2	2	2	4	5	2	1	4	2	3	4	4	4	2	4	4	4	2	5	4	3	4	5	2	1	3	3	5	4	2	2	5	1	4
2	4	1	5	5	1	1	3	2	2	5	4	1	5	2	2	4	1	4	2	2	4	4	4	1	5	1	5	1	2	4	4	1	2	1	5	3	2	3	1	4	4	1	2	2	2	5	5	2	4
3	2	3	2	2	4	3	4	4	3	2	5	3	2	4	5	4	4	3	3	4	4	1	4	5	2	3	4	2	4	3	4	4	4	4	5	3	4	4	5	2	4	4	2	1	4	4	4	4	2
4	2	2	2	4	2	4	4	2	2	4	1	4	4	2	2	3	2	3	4	2	2	3	4	4	4	2	3	2	2	5	5	2	2	5	2	4	4	2	2	4	4	4	3	1	2	4	4	2	2
5	4	4	4	2	2	4	4	4	4	2	1	4	4	2	2	3	2	4	2	3	2	2	4	4	4	2	4	2	2	5	4	4	2	4	1	5	4	2	2	3	1	3	4	4	4	2	3	5	4
2	4	4	3	4	2	4	4	1	4	5	5	3	2	4	1	4	4	4	3	2	2	5	4	2	5	4	4	4	2	1	4	1	2	5	5	4	3	3	3	4	5	4	4	2	2	5	4	2	5
3	3	3	4	4	2	5	3	3	4	5	1	3	3	1	4	4	2	4	1	2	3	4	4	2	4	3	4	3	2	3	3	2	3	5	2	3	4	3	4	3	2	3	2	1	4	4	5	4	2
3	3	2	4	3	3	3	4	2	3	2	3	2	2	2	3	3	4	3	2	2	3	3	4	2	3	2	3	3	3	3	4	2	3	3	3	3	2	2	3	3	3	3	2	2	3	2	4	3	3
5	3	1	2	2	5	5	4	1	1	5	4	4	5	1	1	5	5	5	2	2	2	4	4	5	2	2	4	4	5	5	4	2	2	5	2	5	4	4	1	5	4	5	2	1	2	4	4	4	2
4	2	2	4	4	3	5	2	4	2	4	4	2	4	2	1	3	5	4	4	4	3	3	4	4	2	2	4	4	4	5	1	3	2	2	4	2	4	3	2	3	3	3	4	3	4	2	4	5	4
2	3	4	2	3	2	4	4	2	2	3	4	4	4	1	4	2	3	4	5	2	2	3	4	4	4	3	4	2	2	4	4	4	3	3	4	2	4	3	3	2	3	3	5	2	3	2	3	4	4
5	4	1	2	4	2	4	4	2	2	5	5	3	5	2	4	5	2	3	2	2	1	5	4	5	2	2	2	4	4	3	4	4	1	5	5	4	5	2	4	5	4	5	1	2	2	5	5	5	2
2	4	3	4	4	3	2	4	4	2	3	4	2	4	2	4	4	2	4	2	5	3	3	4	2	5	2	3	2	2	4	4	4	2	2	4	2	4	4	4	3	2	3	2	4	4	4	4	4	4
4	2	4	2	4	2	4	4	3	2	4	2	2	2	4	2	4	2	3	2	2	2	4	2	2	4	2	4	2	2	3	4	2	2	4	2	4	4	4	4	4	4	2	2	4	2	2	2	2	2
2	2	5	3	2	5	2	4	3	2	5	5	4	5	2	4	4	4	4	1	2	2	5	4	4	2	5	3	1	5	2	2	5	2	4	5	2	5	4	1	2	4	4	2	2	5	5	5	1	4
5	2	4	4	2	3	5	4	5	2	4	4	4	2	4	2	4	4	4	4	5	2	2	2	4	4	4	4	4	2	4	4	4	2	5	4	5	4	4	4	2	4	4	4	2	4	4	4	5	2
4	2	1	4	4	5	4	2	4	1	5	3	4	4	2	4	5	3	4	3	4	1	4	5	2	5	2	5	4	5	4	4	5	1	5	3	3	4	5	2	5	5	3	4	2	3	5	5	1	1
4	4	1	2	4	4	4	2	3	2	5	1	4	4	4	2	3	1	4	2	4	2	2	4	3	2	2	2	4	3	4	2	4	2	4	2	4	3	4	2	2	1	4	2	2	2	4	4	4	4
4	2	5	4	1	3	4	1	5	5	3	5	2	1	5	5	1	5	4	2	5	4	3	5	1	1	5	4	3	2	5	1	4	2	2	5	4	1	5	3	2	5	5	1	5	5	2	5	4	5
2	3	3	2	4	3	2	2	4	3	4	2	3	2	3	3	3	3	3	3	3	2	2	4	4	3	3	4	4	3	5	2	4	3	4	4	3	3	3	2	4	3	3	4	2	3	3	4	2	3
5	4	1	4	4	5	5	4	2	4	5	3	4	2	2	1	4	2	5	2	4	2	5	4	5	2	2	4	5	4	2	2	2	1	5	4	5	5	2	3	4	4	3	3	2	3	4	5	2	4
4	2	1	1	4	4	4	4	2	3	5	3	5	4	2	1	3	3	4	4	3	2	2	3	2	2	1	2	2	5	3	4	3	1	5	2	5	2	4	2	3	5	4	2	2	2	4	5	4	1
5	4	3	4	2	3	4	4	2	3	4	2	3	4	4	2	4	4	3	2	2	4	4	3	4	4	4	4	2	3	3	3	3	2	2	2	5	4	4	4	3	2	4	4	3	4	4	4	5	2
5	2	5	2	2	2	4	4	4	4	4	2	2	2	4	5	1	4	4	4	2	4	4	5	2	5	4	2	5	2	2	2	2	4	5	5	3	4	4	2	1	2	4	4	2	3	4	5	5	2
3	4	4	2	1	3	4	5	1	2	4	1	3	3	2	1	4	2	4	3	4	2	2	2	5	3	3	2	5	4	1	1	2	1	5	2	5	4	2	2	4	3	5	2	3	2	1	3	1	2
4	3	3	4	2	5	5	4	4	4	3	5	4	3	2	2	2	1	5	4	5	2	4	4	4	3	3	4	3	5	4	4	2	4	3	5	5	3	4	4	3	5	5	4	2	3	5	4	5	4
3	2	3	4	4	4	4	4	4	3	4	4	4	3	2	3	2	4	4	2	2	3	2	4	4	2	3	4	2	4	2	4	4	4	4	4	4	4	3	4	2	4	4	3	4	4	4	2	2	2
3	2	4	4	2	4	3	5	4	1	5	5	1	5	1	2	1	2	4	4	4	3	5	5	4	2	2	4	2	2	5	4	3	1	5	4	2	4	2	2	1	4	4	2	2	4	5	4	4	1
2	4	2	4	2	2	2	4	4	2	2	1	2	4	4	1	2	2	2	3	4	3	2	5	1	4	1	4	3	3	5	3	4	2	4	4	4	4	3	4	2	2	4	4	4	3	3	4	1	5
1	5	2	4	5	4	4	4	2	4	4	3	2	3	2	4	5	2	4	4	2	3	3	3	2	4	2	4	4	3	2	5	3	4	4	4	1	4	3	4	2	2	4	4	2	4	4	4	2	5
2	1	1	4	5	4	4	5	2	4	5	2	4	5	1	1	4	3	4	5	4	2	5	4	3	5	2	5	4	5	5	5	2	1	4	5	4	5	2	1	4	4	5	4	1	2	4	4	2	1
5	2	2	2	2	2	4	4	2	1	4	1	5	2	1	1	3	4	4	4	2	1	4	4	4	4	2	4	4	2	3	5	2	1	5	4	5	4	1	2	4	2	4	4	1	1	5	3	4	2
4	4	1	3	5	5	4	4	3	4	4	5	3	5	3	4	4	2	4	4	4	3	4	3	2	4	1	4	3	2	4	4	3	4	4	5	5	4	3	4	3	2	4	4	1	2	3	4	4	5
4	3	3	2	4	3	3	2	4	1	3	5	4	2	2	2	4	4	4	4	3	2	4	4	2	4	4	4	4	2	4	3	4	1	4	5	4	4	2	2	4	4	4	4	2	2	3	3	4	4
3	4	4	4	4	4	4	4	4	3	4	4	3	4	3	3	4	4	3	4	4	3	4	4	4	4	4	4	3	4	4	4	4	3	3	4	4	4	4	4	4	4	3	4	2	4	4	4	3	4
2	1	4	5	2	3	5	4	2	4	4	3	3	5	2	4	3	2	3	2	5	4	1	3	1	4	4	5	2	2	5	4	2	4	3	2	4	3	3	5	1	3	4	3	3	5	3	3	5	2
5	3	4	3	4	3	5	5	3	4	3	4	3	4	4	4	4	3	4	3	4	2	4	3	4	3	3	4	5	2	4	4	4	2	3	4	4	4	4	3	3	4	4	3	3	4	4	4	4	4
4	2	4	4	2	2	4	4	3	1	3	1	3	4	1	4	4	1	3	2	5	1	4	5	3	5	5	4	5	4	5	2	4	2	2	2	4	2	1	2	4	1	5	1	4	2	4	5	3	4
3	2	2	4	3	4	4	3	3	4	2	2	3	3	2	2	2	2	3	4	3	2	2	2	2	4	2	4	4	4	4	4	4	2	2	2	2	4	2	3	3	3	3	5	3	4	2	4	4	4
4	4	2	4	4	4	3	3	2	4	5	4	2	3	2	2	5	3	2	4	5	1	2	3	4	4	2	4	5	5	2	2	3	2	4	5	5	4	2	2	3	4	4	5	2	3	4	4	4	5
2	3	4	4	4	5	4	2	4	2	5	4	2	3	4	2	4	4	3	4	4	3	2	4	2	2	4	3	5	4	4	3	5	2	3	5	4	1	4	2	2	1	4	2	4	4	2	5	2	3
[truncated: 50 more columns]

## Sheet: HEXACO Items - T2
OA.1	CO.2	AF.1	XX.1	EF.1	HS.1	OI.1	CD.1	AG.4	XS.2	EA.1	HF.1	OC.2	CF.1	AX.1	XO.2	ED.3	HG.2	OU.2	CP.2	AP.2	XL.2	ES.1	HM.2	OA.3	CO.3	AF.3	XX.3	EF.4	HS.4	OI.3	CD.2	AG.5	XS.3	EA.4	HF.4	OC.6	CF.2	AX.5	XO.3	ED.6	HG.4	OU.5	CP.3	AP.3	XL.3	ES.2	HM.3	OA.4	CO.6
5	4	3	3	4	2	4	3	4	2	4	2	3	4	2	2	2	2	4	3	4	2	4	4	4	3	3	4	4	2	3	2	4	2	4	2	5	3	3	2	1	2	4	4	4	2	4	4	4	4
2	4	3	4	3	3	5	4	2	3	5	5	3	4	2	1	2	4	4	4	4	3	2	4	1	4	2	4	5	4	4	5	3	2	5	5	3	4	3	4	2	4	3	4	2	4	3	4	1	5
4	3	3	3	4	3	4	3	3	3	3	4	3	3	3	4	4	4	3	3	4	3	2	4	4	3	3	4	4	3	3	3	3	3	4	4	4	4	3	4	3	3	3	3	3	4	2	3	4	4
3	2	5	3	4	4	3	3	3	3	2	3	1	3	2	5	3	5	2	1	3	3	5	3	3	3	4	5	2	3	5	2	2	5	2	2	3	3	3	5	3	2	4	3	4	4	5	3	3	3
4	4	3	4	3	4	3	4	3	4	3	2	3	3	4	4	4	3	4	3	3	3	3	2	4	4	3	4	2	2	2	4	2	3	2	4	4	4	2	2	3	3	4	4	2	3	3	3	2	2
5	1	1	1	4	2	3	1	4	2	5	2	2	4	4	4	4	1	4	2	5	1	3	4	4	4	1	4	5	3	5	1	2	1	5	2	4	4	2	2	4	3	2	2	2	1	2	2	4	2
2	4	2	2	2	4	4	5	4	4	4	2	3	4	2	2	2	2	5	4	4	2	2	4	2	4	3	4	3	2	4	5	4	1	5	4	4	4	4	2	2	1	4	5	2	2	2	4	4	5
3	2	4	3	3	2	2	2	4	3	2	2	2	4	3	3	4	3	2	4	3	2	4	2	3	2	2	3	2	3	4	3	3	2	4	2	4	4	3	4	2	2	3	3	2	2	3	2	1	4
5	4	2	2	4	4	3	4	2	4	5	2	4	5	2	2	4	2	4	4	5	2	4	4	5	4	2	4	4	4	5	4	3	4	5	4	5	4	4	4	4	2	4	4	2	2	4	4	5	2
4	4	2	4	4	4	5	4	2	2	5	1	3	4	4	1	4	3	5	4	3	4	2	4	4	5	2	4	4	4	5	4	2	2	4	2	5	5	3	3	2	3	3	4	2	4	2	4	4	4
2	4	2	4	2	2	3	4	3	4	4	5	1	3	1	2	3	3	2	3	3	3	3	3	4	4	2	3	4	3	4	4	4	2	4	5	1	4	3	3	4	2	3	4	3	4	2	3	2	4
4	4	2	4	4	4	4	4	5	2	4	4	2	4	2	1	4	2	3	3	4	2	3	4	2	4	2	3	2	4	2	4	3	1	4	4	4	4	2	4	2	5	2	4	2	3	4	4	5	4
4	3	2	3	3	4	2	3	4	2	4	5	5	2	4	3	4	5	4	3	4	3	4	4	3	3	3	4	3	4	3	4	3	3	4	4	4	4	4	2	4	5	5	3	3	3	3	2	2	4
5	3	1	4	4	3	5	4	2	2	5	2	3	5	2	4	4	4	3	3	2	1	3	4	4	4	2	4	4	2	4	4	2	2	5	2	5	4	3	3	3	3	4	4	2	2	4	4	5	3
5	3	1	1	5	1	4	3	3	2	5	5	2	3	3	3	5	2	3	1	2	2	5	5	5	4	2	3	1	2	4	3	3	2	5	3	5	3	3	3	4	2	3	1	2	2	5	4	2	3
2	4	2	4	4	2	4	3	4	4	4	2	3	3	2	2	3	2	3	4	3	4	4	4	4	4	2	4	4	2	4	4	3	4	3	3	4	3	3	3	4	2	3	4	2	4	5	4	4	4
4	3	4	3	3	4	4	4	3	3	4	2	3	3	4	2	4	3	4	4	5	2	3	3	4	4	3	4	4	4	2	4	4	1	4	3	3	4	4	4	2	3	4	4	4	3	3	4	2	4
5	3	3	4	5	2	3	2	5	3	5	5	2	3	5	2	4	4	2	5	5	3	4	5	3	5	3	3	3	4	4	4	3	1	5	5	1	3	4	4	3	5	4	5	3	3	4	4	4	3
4	4	4	4	4	4	2	3	4	2	5	4	2	5	2	2	2	4	2	5	4	2	2	5	2	5	3	4	4	4	3	4	4	1	5	4	4	5	4	1	2	4	3	2	2	3	4	4	2	5
5	4	1	4	4	4	4	5	2	4	2	1	4	4	2	2	1	1	4	4	2	4	1	4	5	4	2	4	4	4	5	5	2	4	1	4	5	4	2	4	2	4	4	5	2	4	4	5	5	2
4	3	3	2	3	3	1	4	3	4	4	2	3	2	2	3	4	1	3	2	2	3	3	3	2	4	1	4	2	4	4	3	3	4	5	4	4	2	4	4	3	1	4	2	1	2	4	3	1	4
4	2	3	2	2	2	2	2	4	2	4	2	3	4	4	2	2	2	2	4	4	2	4	4	2	4	3	4	4	2	2	2	4	2	4	4	2	4	4	4	2	4	4	4	4	3	4	4	2	2
2	4	1	2	5	4	2	4	2	4	5	1	2	5	2	2	4	1	4	2	2	2	2	5	1	2	1	5	2	4	4	4	3	1	2	4	4	4	4	2	2	1	4	2	2	2	1	2	1	4
4	2	2	3	5	4	2	2	2	2	4	1	1	2	3	4	5	1	3	2	4	4	2	2	5	5	1	4	3	3	5	2	4	4	2	2	5	2	4	4	1	3	5	2	2	4	4	4	5	2
3	5	3	4	2	4	4	3	4	2	4	3	3	4	4	1	2	2	3	4	4	3	4	4	4	4	2	3	3	4	3	3	3	2	4	3	4	4	4	2	2	4	4	4	3	3	4	4	5	4
4	5	2	4	4	4	3	4	3	4	4	2	1	2	2	4	4	1	3	3	4	2	5	5	1	5	2	4	2	4	2	4	2	3	4	4	2	3	4	3	3	2	4	5	2	4	4	5	1	5
4	3	3	4	3	3	4	4	2	3	4	2	2	3	3	3	4	2	3	3	2	4	3	4	2	4	3	4	4	4	4	3	3	3	2	3	2	4	2	3	2	2	3	3	4	4	3	4	4	3
5	4	2	4	2	4	5	2	4	2	4	4	4	4	2	4	2	2	4	4	4	4	2	4	5	4	2	4	2	4	4	4	4	1	4	5	4	4	4	4	2	4	4	4	4	4	2	1	4	4
4	5	1	1	3	4	4	2	3	4	5	1	2	4	1	1	5	2	3	3	1	1	3	4	4	5	2	2	2	4	4	3	3	1	5	4	4	5	2	1	5	3	3	2	1	1	5	4	4	5
5	5	3	4	5	3	5	4	3	3	4	5	3	4	3	2	4	4	2	4	4	3	4	5	4	5	4	3	2	4	4	4	4	3	4	5	4	4	4	4	2	3	4	5	4	4	3	4	4	2
3	3	2	3	4	2	4	3	3	2	4	1	2	4	2	2	4	2	3	2	3	3	4	4	4	4	2	3	5	2	4	4	2	2	4	3	4	4	3	2	4	1	3	4	2	3	4	4	4	4
4	5	4	3	5	2	5	5	2	1	5	2	1	5	2	2	4	3	2	2	1	2	5	5	1	5	2	5	2	4	5	5	4	4	5	1	2	4	4	4	2	1	4	4	5	4	5	5	5	5
5	2	2	4	3	4	4	4	2	4	5	4	5	5	1	1	5	4	5	4	2	2	4	2	4	4	1	4	3	4	5	4	2	1	5	5	4	5	2	4	5	5	5	4	1	2	4	4	5	2
4	5	4	3	4	3	4	4	4	1	5	4	2	4	4	1	4	4	3	4	4	3	5	5	4	5	4	3	4	4	3	4	4	1	5	3	2	3	5	1	4	4	3	4	4	3	5	5	4	5
4	3	4	3	2	4	2	3	2	2	4	3	4	4	2	2	5	2	4	2	3	1	3	5	2	4	4	4	4	5	2	4	2	2	4	4	4	4	4	1	4	4	3	2	1	2	4	5	4	4
5	4	3	4	4	4	3	4	3	4	3	5	4	4	2	2	3	4	4	3	3	4	2	2	4	3	3	4	2	3	3	4	3	4	3	5	5	5	3	4	2	3	4	4	2	4	4	4	4	4
4	4	3	4	1	3	5	4	5	4	3	4	4	3	3	4	2	2	3	4	4	4	2	3	4	4	3	4	4	3	4	4	3	4	3	4	4	5	3	4	2	3	4	5	4	4	4	3	3	5
4	3	3	3	3	3	4	4	4	3	2	3	2	4	4	4	3	3	2	4	4	2	4	4	1	4	3	4	4	3	4	3	4	2	2	3	2	4	3	4	3	2	3	4	3	3	4	4	4	4
4	4	2	4	4	4	4	4	5	4	2	4	5	4	2	4	4	3	4	3	2	4	5	2	4	4	3	4	4	3	4	4	4	4	4	4	4	4	4	4	4	2	4	4	2	4	2	4	4	4
5	4	2	4	2	4	5	4	2	4	4	4	2	4	4	2	4	2	2	4	4	4	4	4	4	4	2	4	3	4	4	4	4	2	4	4	4	4	4	4	4	2	4	4	2	4	4	4	5	4
2	5	4	4	4	5	5	5	4	5	4	5	3	5	5	5	4	5	5	2	4	5	4	4	3	5	3	4	2	5	4	4	4	4	3	5	1	5	4	3	2	3	4	5	4	4	5	5	1	5
5	5	2	4	2	2	2	4	4	4	4	2	4	4	2	2	2	2	4	4	4	2	2	4	5	5	1	4	2	2	5	4	4	2	4	2	4	4	4	2	2	2	4	4	2	2	4	4	4	5
4	3	2	2	2	4	5	2	2	4	4	4	1	4	4	1	4	3	2	4	5	1	2	4	2	1	3	4	5	3	5	2	1	1	3	4	4	4	3	3	4	2	4	4	5	2	4	5	3	4
3	3	3	3	4	4	4	3	3	4	3	4	4	4	3	3	3	3	2	4	3	3	3	3	3	4	3	4	2	4	4	4	3	3	3	4	3	3	4	3	3	3	4	4	3	3	3	3	4	3
4	4	2	2	3	3	3	4	3	2	3	4	4	4	3	4	3	4	2	2	2	4	3	3	3	4	4	3	2	3	3	4	4	3	2	4	2	3	2	3	4	3	2	4	2	2	3	4	4	3
2	3	3	3	4	3	3	4	3	1	3	3	3	4	3	2	4	2	4	3	2	4	4	3	3	3	2	3	3	4	4	3	2	3	2	3	3	3	4	4	2	3	3	4	3	4	4	3	3	3
1	2	2	4	1	2	4	4	4	2	4	1	2	2	2	2	4	2	2	2	4	4	2	4	1	2	4	4	2	5	2	2	4	2	4	2	1	4	4	4	4	1	3	4	4	2	4	4	1	2
4	5	2	4	4	5	4	4	2	4	5	2	2	5	2	1	1	2	5	5	4	2	2	4	4	5	2	4	2	1	3	4	2	2	4	5	4	5	4	2	1	3	5	5	2	2	2	5	3	5
5	4	5	4	1	5	4	4	5	5	3	4	3	5	5	4	1	2	5	5	5	4	1	4	3	4	5	4	3	4	3	4	4	3	2	5	3	5	3	4	2	3	4	4	4	4	4	5	3	5
5	3	2	2	5	3	3	4	2	3	5	4	3	4	3	4	4	5	4	3	4	1	4	5	4	3	4	5	5	2	3	3	2	2	4	2	5	5	4	2	5	5	4	4	2	2	4	4	5	3
5	3	4	4	4	4	5	4	5	4	5	3	4	5	4	5	3	2	4	4	4	2	4	5	2	4	4	4	5	4	5	3	4	4	5	5	5	5	4	3	3	4	4	4	3	5	2	5	5	3
2	5	2	4	5	4	4	4	4	2	4	5	2	5	2	2	4	2	2	4	2	4	5	5	2	4	4	4	4	2	4	4	4	2	4	4	4	4	2	2	4	3	2	2	2	4	4	4	2	5
5	3	4	5	2	4	4	4	3	4	1	5	3	4	4	3	3	4	5	4	5	4	3	5	4	4	4	4	2	3	4	4	4	3	1	5	4	4	4	3	1	5	5	5	4	4	3	4	4	4
5	2	2	3	2	3	2	4	4	4	5	4	3	4	3	2	2	2	3	4	4	2	1	3	5	4	2	4	3	4	5	4	2	3	4	3	5	4	4	2	3	5	3	4	2	3	1	5	5	2
3	3	4	4	4	3	4	4	2	3	2	2	3	4	4	2	3	2	4	4	4	4	3	4	4	4	4	4	2	2	4	4	4	4	2	5	4	4	4	4	2	2	4	4	2	4	4	2	2	2
3	4	2	2	4	2	3	3	2	1	5	3	3	5	4	2	4	3	3	3	3	2	4	4	4	4	3	4	3	3	4	3	3	1	5	5	4	2	3	4	4	3	3	3	1	2	5	4	5	5
4	2	2	4	2	4	5	4	2	3	4	5	3	4	2	3	4	2	4	4	3	2	2	3	4	4	4	4	3	4	5	3	1	2	4	5	5	4	3	2	4	2	4	4	1	3	2	3	5	1
3	2	3	3	4	3	1	3	2	3	3	3	4	4	3	2	2	5	2	3	4	2	2	4	3	4	2	3	3	4	2	4	2	1	4	4	4	4	4	3	2	1	4	2	3	2	3	2	4	5
2	5	2	4	2	2	4	5	2	5	4	2	2	5	3	4	5	2	3	4	2	4	3	2	2	5	2	4	2	2	5	5	2	4	4	2	4	4	2	4	4	1	3	5	2	4	4	2	1	5
5	3	3	2	3	4	3	3	2	2	4	4	3	5	2	2	4	4	3	4	2	2	3	4	5	4	2	4	3	3	4	4	2	2	4	3	5	4	3	2	4	3	4	4	2	2	4	3	5	3
1	3	3	2	4	4	5	2	4	2	5	1	1	4	4	4	2	5	5	1	4	1	1	5	2	1	3	4	4	3	5	2	4	1	4	2	1	2	5	1	2	2	4	2	4	3	2	5	1	2
4	2	2	2	4	4	4	4	3	4	4	4	3	4	2	2	2	3	4	4	3	2	2	3	2	4	2	3	4	4	4	3	2	2	4	5	3	4	2	3	2	4	4	4	2	2	2	4	4	2
5	2	2	5	1	3	4	4	1	3	4	1	4	5	1	2	5	2	4	3	1	4	1	2	2	4	3	5	2	2	5	5	2	3	5	5	4	5	4	3	3	2	4	3	2	4	4	3	4	1
5	4	2	4	4	3	4	4	2	2	5	5	4	4	2	2	4	2	3	4	3	2	3	2	4	5	2	4	4	4	4	4	2	2	5	5	5	4	3	4	4	2	4	4	2	4	3	4	4	5
3	2	4	4	3	4	3	4	3	3	4	3	3	4	3	2	4	3	3	3	4	4	4	4	4	4	4	4	2	4	4	4	4	3	3	4	4	3	2	3	2	3	4	3	3	4	4	4	4	2
4	4	3	3	4	3	4	4	2	4	3	3	4	4	2	3	4	2	4	4	2	2	3	4	4	4	3	4	4	4	4	4	3	3	4	4	3	4	3	4	3	3	4	3	2	2	3	4	5	3
3	4	2	3	2	5	5	4	1	3	5	4	2	4	2	1	3	2	3	4	2	3	1	4	2	5	3	4	3	4	5	3	3	3	4	5	2	4	4	3	2	2	4	4	2	3	2	4	2	5
4	2	2	3	3	2	4	3	3	2	4	2	2	4	3	2	4	3	2	2	4	4	3	4	2	4	2	4	4	2	4	4	3	2	4	2	3	3	3	2	2	2	3	4	3	3	3	4	3	2
4	4	3	4	2	4	4	4	2	4	4	2	3	4	2	4	2	2	3	4	3	3	4	2	4	4	3	4	2	4	4	4	4	3	2	4	4	4	4	3	2	2	3	4	2	4	4	3	4	4
2	3	1	1	5	2	3	3	4	2	5	1	3	5	2	4	4	2	4	4	4	1	5	5	1	4	1	4	5	2	2	3	4	1	5	1	4	5	3	1	4	2	4	4	1	2	5	5	2	4
4	2	1	1	5	3	1	3	2	3	5	3	3	5	1	1	2	5	4	2	1	2	4	3	4	4	1	2	4	4	1	4	2	1	5	5	4	5	2	1	2	4	3	3	1	1	5	3	2	4
1	4	4	2	2	2	4	4	4	4	5	1	1	4	2	2	3	1	4	4	5	3	4	4	2	5	4	4	2	4	4	3	4	2	4	2	4	4	4	5	4	1	5	4	5	1	3	4	4	5
3	1	4	4	1	4	4	2	4	2	4	2	1	3	2	2	3	2	2	2	5	1	2	4	2	4	2	4	4	4	4	4	4	1	2	4	1	4	4	2	2	3	4	2	3	2	2	4	4	5
5	5	2	3	4	5	3	4	4	3	5	5	4	4	4	4	5	4	3	3	3	3	5	5	1	4	2	4	3	5	4	4	3	4	5	5	5	4	3	4	3	3	3	4	2	4	5	5	1	5
5	4	2	4	3	3	5	4	2	3	4	2	3	4	2	2	4	3	4	3	2	3	3	3	3	4	3	3	4	3	4	5	2	3	4	2	4	4	2	4	4	4	2	2	2	3	4	3	4	3
5	3	3	3	4	5	5	3	2	3	5	5	3	5	2	3	4	2	5	4	4	2	4	4	5	4	2	4	5	5	4	4	2	4	5	5	4	5	2	2	3	3	3	4	2	3	4	5	4	5
2	5	5	4	2	4	2	5	2	2	3	5	4	4	2	1	4	4	4	4	5	2	3	4	4	5	4	4	2	4	3	5	4	1	2	5	5	3	3	4	3	2	3	4	5	5	4	5	4	5
2	1	2	4	4	2	4	4	2	2	4	4	2	4	1	2	4	2	2	4	2	2	2	5	5	2	4	4	2	2	4	4	2	4	4	5	4	2	2	4	2	2	4	2	4	4	4	4	4	1
5	5	3	3	2	3	4	4	2	4	2	4	3	3	2	4	4	3	4	4	4	3	3	4	5	4	3	4	2	3	5	4	4	4	3	4	4	4	4	4	3	4	3	4	2	4	4	4	4	5
4	4	3	2	4	4	2	5	3	3	4	5	2	5	4	1	2	3	4	3	3	3	4	4	1	5	2	4	4	1	5	5	3	3	4	4	4	5	4	3	2	2	4	5	2	4	4	4	5	5
3	2	2	4	4	3	3	3	2	2	4	3	3	4	3	3	3	4	4	3	4	2	2	3	2	4	2	3	5	4	4	3	2	2	4	4	4	4	2	3	3	2	3	3	1	2	2	3	2	5
4	2	2	2	2	2	5	4	4	4	5	4	4	4	4	3	4	2	4	4	5	2	2	3	2	4	3	3	5	2	4	3	4	2	5	4	4	4	4	3	2	2	4	4	2	1	3	3	4	3
5	4	2	4	4	2	4	4	2	4	4	4	2	4	2	4	4	1	2	4	3	3	4	4	4	4	2	5	4	2	4	4	3	3	4	4	4	4	3	4	4	1	2	3	2	4	4	4	5	5
2	4	5	4	4	5	3	4	5	2	5	5	1	4	4	2	4	4	4	2	4	4	4	5	1	4	4	4	4	5	5	5	4	2	2	5	1	5	2	4	2	5	3	4	2	4	4	5	1	5
4	4	4	4	2	4	2	4	2	2	4	5	4	4	2	4	4	5	2	2	3	2	2	4	2	4	4	4	2	4	3	4	4	4	2	2	2	4	4	3	2	3	3	2	4	4	4	4	2	2
1	5	1	4	5	5	5	4	5	4	2	2	2	4	5	2	1	2	4	2	2	2	1	4	1	4	1	4	3	4	4	4	4	4	2	5	1	4	4	2	2	4	4	5	1	1	1	2	2	5
3	3	5	3	2	4	4	3	3	3	4	3	4	3	2	3	3	4	4	3	4	2	4	3	4	3	4	3	4	5	3	3	4	2	3	3	4	4	4	2	3	4	5	3	3	3	4	4	3	3
1	4	2	4	4	2	2	3	3	3	4	4	3	4	2	3	4	3	4	2	2	4	3	3	2	4	2	4	3	2	4	4	3	2	3	4	2	4	4	4	4	2	4	2	2	4	3	3	3	3
5	4	5	2	4	2	4	4	2	2	4	1	4	2	2	1	5	3	5	2	5	2	4	5	5	4	5	4	2	1	5	2	4	4	5	5	5	4	5	4	2	4	4	4	4	4	4	5	4	5
2	4	2	4	4	2	4	4	1	2	4	2	2	4	2	5	4	4	2	2	2	4	5	4	2	4	4	4	2	4	4	4	4	4	2	2	4	4	3	4	2	4	4	4	4	3	3	4	4	2
4	4	3	2	4	3	4	4	2	2	3	5	4	5	2	2	4	2	3	5	4	1	3	4	2	5	2	4	5	3	5	2	1	1	4	5	1	5	3	1	2	2	3	5	2	2	2	5	4	5
4	5	2	1	5	5	4	4	3	2	5	4	3	4	3	1	4	5	4	4	3	1	5	4	5	4	3	2	5	4	4	4	3	1	5	4	5	4	3	3	4	4	3	3	2	2	5	5	3	5
5	2	2	4	4	4	4	4	2	4	5	4	3	4	2	2	4	2	4	4	1	2	5	3	4	5	2	4	4	3	2	4	2	3	5	5	4	4	2	3	3	2	4	4	2	3	4	2	5	2
4	3	2	2	2	4	4	4	2	4	4	4	3	2	3	4	4	3	4	2	2	3	4	3	2	3	2	4	3	3	4	3	3	3	4	3	3	2	5	4	4	3	3	4	2	3	2	4	4	4
5	4	2	3	4	5	4	2	4	2	4	2	2	4	1	2	3	4	3	4	4	1	3	3	4	4	2	3	4	2	5	3	3	2	4	4	3	4	3	3	3	4	3	4	2	2	3	4	4	4
4	2	4	5	2	4	4	5	5	4	4	4	4	5	3	1	4	2	5	4	4	3	2	4	1	5	5	4	4	3	4	4	3	3	3	4	4	4	3	2	3	4	4	4	3	5	3	5	4	2
3	4	2	3	4	3	4	3	3	3	4	3	3	2	1	4	3	2	3	3	3	4	3	3	4	4	2	4	3	3	4	4	2	3	3	3	3	4	3	4	2	2	4	3	2	4	4	3	3	4
4	1	4	2	2	3	5	5	3	2	3	3	5	5	2	4	1	3	4	4	3	2	1	5	3	2	5	3	2	3	4	3	5	2	2	4	5	5	4	2	1	4	4	4	3	3	4	5	4	1
4	3	3	3	2	5	4	4	2	3	5	3	3	4	2	1	4	2	4	4	2	2	2	2	4	4	3	2	3	2	4	4	2	2	4	3	4	4	3	2	1	2	4	3	2	2	3	3	5	4
2	4	2	4	2	4	4	4	2	3	2	3	5	4	2	4	2	2	4	3	2	4	3	1	5	5	2	4	2	4	4	3	3	3	2	5	1	3	3	3	2	3	4	3	2	4	3	3	2	5
5	2	3	4	3	4	4	4	4	4	2	4	4	2	4	2	2	2	2	4	4	2	2	2	5	2	4	4	4	2	4	3	4	2	2	4	4	4	3	2	3	5	3	4	4	3	4	4	3	2
4	4	2	4	2	2	3	4	3	4	1	2	4	4	2	4	3	3	4	4	4	4	2	4	2	5	3	4	3	4	5	5	2	3	2	3	4	5	3	3	2	3	4	5	2	3	3	4	5	5
5	4	4	4	2	3	5	5	2	4	5	2	4	4	5	4	3	2	5	2	5	5	1	4	5	3	2	5	1	1	4	4	3	4	5	4	4	4	5	4	2	3	5	2	4	3	2	3	5	5
2	4	3	4	4	2	4	4	2	2	3	4	4	5	4	2	4	4	4	2	2	2	4	4	4	4	4	4	4	4	5	3	3	2	3	2	2	2	2	2	2	4	5	2	2	4	4	4	2	2
5	2	4	4	3	4	5	5	5	2	2	1	5	4	1	3	3	5	2	4	4	3	4	3	5	3	3	4	4	3	5	4	4	2	2	4	5	5	1	3	2	1	4	4	4	4	4	3	5	3
4	3	3	3	3	1	1	4	4	3	3	5	3	4	2	2	3	2	4	3	3	3	4	3	3	1	3	4	3	4	1	4	4	1	2	3	5	4	3	1	2	3	3	2	4	3	5	3	2	3
3	2	2	2	4	5	1	1	4	1	5	2	2	5	3	2	2	2	3	2	4	2	4	4	3	2	4	4	2	4	2	1	4	1	5	2	4	3	4	2	3	4	4	2	4	1	4	4	4	2
2	4	2	4	3	2	1	5	3	4	3	3	4	5	5	2	3	4	3	3	5	5	1	2	5	4	4	5	2	2	5	5	2	5	2	5	4	5	4	4	2	3	3	4	3	5	4	2	1	2
5	2	1	3	3	3	5	5	1	2	4	3	2	5	1	1	2	2	4	5	2	3	4	2	1	5	1	3	3	4	5	5	1	1	5	4	4	5	2	1	2	2	4	5	1	3	4	2	5	2
4	3	3	4	4	3	4	2	1	3	4	2	2	3	4	2	4	2	2	2	5	2	2	4	3	4	3	4	4	2	4	2	2	2	2	3	4	4	3	3	2	2	3	4	4	3	2	3	4	5
5	5	1	3	5	5	3	5	3	4	4	1	3	4	4	4	3	2	1	3	2	4	1	4	1	5	4	4	5	5	1	4	3	3	3	5	5	5	1	3	3	1	4	4	2	5	1	5	3	5
3	3	3	3	4	2	4	3	4	3	4	2	4	4	2	4	4	3	4	3	3	2	4	4	3	2	3	4	2	2	4	4	2	3	4	3	3	4	2	3	3	2	4	4	2	4	4	3	4	5
4	5	2	4	2	5	4	4	4	5	4	2	1	4	4	2	2	5	4	4	4	1	2	5	4	4	2	4	2	5	3	4	4	2	4	5	3	4	2	2	2	5	4	4	4	3	5	5	4	4
2	4	2	4	3	4	4	3	4	2	4	1	3	4	3	4	4	2	3	3	3	2	4	5	2	4	2	4	2	3	4	3	2	2	4	4	4	4	2	4	4	4	3	4	2	4	4	4	2	4
1	4	5	4	1	4	3	2	4	4	2	4	2	5	4	3	2	2	4	5	5	4	2	4	1	5	4	4	4	4	2	4	4	4	2	4	2	4	4	4	1	2	4	5	4	4	3	4	1	5
2	4	4	4	4	3	2	4	4	4	4	4	4	4	3	2	4	2	2	4	4	4	4	4	4	5	2	4	4	4	2	4	4	2	2	4	2	2	4	2	4	2	4	4	1	4	4	4	4	4
3	4	2	4	2	4	2	4	2	3	2	4	3	4	4	3	2	4	4	2	2	4	3	4	4	4	2	4	2	3	3	4	4	2	3	4	2	2	4	3	2	4	4	3	3	4	3	4	2	3
5	4	2	4	4	2	5	4	3	5	3	2	4	2	2	4	4	2	3	2	3	4	5	4	1	5	2	4	3	2	5	4	2	2	4	5	5	3	4	5	3	2	5	2	1	4	4	3	3	5
2	4	4	1	2	4	5	4	2	1	4	4	3	4	2	1	2	4	4	2	4	3	5	5	5	4	4	4	4	1	5	3	4	3	2	4	4	4	4	4	1	4	3	3	2	4	5	5	1	4
4	3	2	2	4	4	4	3	5	3	5	4	3	4	3	4	3	3	2	5	3	3	3	5	5	3	3	3	4	4	4	4	3	4	5	4	5	4	3	3	2	4	4	5	1	3	4	5	4	4
4	4	2	4	4	3	4	4	2	2	4	2	3	3	1	2	4	2	4	2	2	4	2	4	3	4	2	4	4	2	4	4	3	1	5	2	4	4	3	4	4	2	3	3	2	4	4	4	4	4
4	4	3	4	2	2	2	3	3	2	5	4	2	4	1	1	2	2	4	4	3	3	2	4	4	4	2	4	2	2	5	3	4	3	1	4	2	5	4	2	1	2	4	4	5	2	2	4	4	4
5	3	5	5	1	5	4	4	2	2	4	5	4	2	4	4	2	5	4	1	5	4	2	5	3	5	3	5	1	5	4	5	5	2	4	5	5	4	3	2	1	4	4	4	4	4	4	5	5	4
4	2	2	5	4	4	2	4	4	4	4	4	4	2	2	1	4	4	4	2	5	2	5	5	4	2	2	4	4	5	4	4	4	1	4	5	4	4	4	2	2	4	3	4	4	4	5	4	2	2
5	2	1	3	2	2	4	4	4	3	5	2	3	4	2	3	3	3	4	3	3	2	3	4	5	2	1	4	2	4	4	4	4	2	4	4	5	4	4	4	3	4	4	3	2	2	3	3	4	3
3	3	4	2	4	3	4	2	4	3	4	3	4	3	2	1	2	4	4	4	5	2	2	5	2	4	4	4	3	3	4	3	3	1	4	2	2	4	4	2	2	4	3	5	3	2	3	5	3	4
4	4	4	4	4	4	4	4	2	4	4	4	4	4	4	4	4	3	4	4	2	3	4	5	4	4	2	4	2	2	4	4	4	2	4	4	2	4	4	3	2	4	4	4	3	4	4	4	4	4
5	3	4	4	3	4	5	4	2	4	3	1	4	1	2	4	2	3	2	2	5	2	2	2	4	4	4	3	3	4	4	3	3	3	2	2	5	3	3	4	2	1	5	5	4	4	3	3	4	2
2	2	2	4	4	3	5	2	4	3	2	2	1	2	2	3	3	4	4	4	4	2	4	5	1	2	2	4	4	2	4	2	5	2	2	2	3	3	4	3	2	5	3	3	3	4	4	5	2	1
5	3	3	3	3	3	4	3	4	2	4	3	3	2	3	2	4	4	5	4	4	3	3	5	3	4	3	4	4	2	4	3	3	2	4	4	4	4	3	2	4	4	4	4	3	3	4	5	5	5
3	4	2	4	2	3	4	4	2	3	4	3	3	4	2	2	3	3	4	5	4	3	4	5	2	5	2	4	5	4	4	4	4	2	3	4	4	5	4	3	3	3	4	4	2	4	4	5	2	5
4	4	3	4	4	4	4	3	4	4	4	4	2	2	4	3	4	4	2	4	2	3	4	4	4	4	3	4	4	3	4	2	4	4	4	3	4	2	4	4	4	4	3	4	2	3	4	4	4	4
3	4	2	2	4	3	4	4	3	4	4	2	5	5	4	4	4	2	4	3	4	3	4	4	3	4	2	4	2	4	4	4	2	4	5	2	4	4	2	3	2	3	3	4	2	2	4	2	3	4
2	3	4	4	4	2	2	4	4	4	4	3	4	4	4	4	3	3	3	3	4	3	5	4	2	4	4	4	4	2	2	4	4	3	4	4	5	4	4	4	2	4	3	4	3	4	4	4	2	4
5	5	4	2	4	2	5	5	1	5	5	1	5	2	1	3	4	1	4	2	2	2	4	2	2	3	3	5	3	4	4	4	3	4	5	1	5	5	2	5	3	1	5	5	1	3	5	2	4	5
3	4	5	3	4	4	1	3	4	2	4	4	2	4	4	4	4	2	3	3	5	4	4	4	2	4	4	4	4	4	4	4	3	2	2	4	4	4	5	4	4	2	3	4	5	4	4	4	1	4
4	2	1	3	4	3	4	4	1	2	4	3	3	4	2	1	4	2	2	4	2	3	2	2	4	4	3	4	3	3	4	5	3	3	4	4	4	4	4	3	2	3	4	4	5	4	3	2	4	4
5	4	3	4	4	3	5	4	2	4	4	2	3	4	4	2	3	2	4	2	3	2	2	4	5	4	3	4	4	2	5	4	3	2	3	4	5	4	3	4	2	3	4	4	3	4	4	3	5	5
4	4	3	4	4	4	4	4	2	2	4	4	2	4	2	3	4	3	4	2	2	4	3	4	2	4	3	4	2	4	4	4	4	4	4	2	4	3	3	4	2	2	3	2	4	4	3	3	4	4
4	4	2	4	3	4	4	4	4	4	4	4	4	4	4	2	4	3	3	4	4	4	4	3	4	4	3	4	4	3	4	4	4	3	3	4	4	4	4	4	4	3	4	4	2	4	4	3	4	4
5	2	4	4	4	3	4	4	4	4	4	2	2	4	2	2	4	2	2	4	4	2	4	4	4	4	2	2	5	2	4	2	4	4	5	4	5	4	4	4	4	2	2	4	4	2	4	4	4	2
4	4	4	4	3	3	4	4	4	4	4	4	3	4	4	3	3	4	4	3	4	2	4	3	4	4	4	3	4	3	4	3	4	2	3	4	4	4	3	3	3	4	3	4	2	3	4	4	4	4
5	5	4	5	2	2	5	4	5	4	4	5	4	4	4	2	3	3	5	4	5	5	4	2	5	4	3	5	2	2	4	5	4	3	3	5	5	5	4	5	3	4	5	5	3	5	4	4	5	2
1	5	4	2	2	5	4	4	5	2	5	5	2	3	4	1	2	4	4	5	5	2	2	5	1	4	5	4	2	5	5	4	4	1	5	5	1	4	4	2	2	3	4	5	4	2	4	5	2	5
5	4	3	4	4	3	3	4	4	4	2	5	2	4	4	4	3	3	3	4	4	4	3	2	4	5	3	4	3	4	4	4	3	3	2	5	4	5	3	4	3	2	3	5	3	4	4	3	5	4
4	2	4	2	4	4	4	4	4	3	5	5	2	5	2	4	2	2	4	4	5	4	2	5	4	2	4	4	3	2	3	2	4	3	4	5	5	4	3	5	2	4	3	3	4	4	4	5	5	2
4	2	3	2	4	5	4	2	4	4	4	2	2	4	4	1	4	4	4	4	4	2	4	4	4	4	4	4	2	4	2	2	4	2	4	2	4	4	4	2	4	5	4	4	4	2	4	5	2	4
3	4	2	3	2	3	3	3	4	4	4	2	2	4	3	2	4	2	4	3	4	2	3	3	5	4	3	4	3	2	4	2	3	2	4	2	4	4	3	3	2	4	3	3	3	2	2	4	4	5
4	2	3	3	4	2	3	2	4	2	4	4	3	4	2	2	2	2	2	4	4	2	4	4	2	4	2	2	4	2	2	2	4	1	4	4	4	4	4	2	4	3	2	4	2	2	3	2	4	5
1	3	2	3	1	4	5	5	2	4	4	5	2	5	1	1	4	2	1	5	2	3	3	5	3	4	2	4	2	4	2	5	4	2	2	4	1	2	4	3	2	3	4	5	2	3	2	4	1	4
2	4	4	5	3	4	2	4	4	2	5	4	2	5	3	4	4	2	3	4	3	4	3	5	2	5	4	5	4	2	5	5	5	4	2	4	2	5	4	2	2	2	4	4	2	5	4	4	3	5
1	4	2	4	1	4	1	1	5	5	5	2	1	4	2	1	5	2	5	4	5	5	1	4	2	5	1	5	3	3	5	2	4	2	1	5	5	5	5	5	1	2	5	5	2	4	4	5	1	5
2	4	2	4	3	4	4	4	3	5	4	5	3	4	3	4	2	3	2	2	4	3	2	5	2	4	3	4	4	4	4	4	4	3	3	4	2	4	4	4	4	3	3	3	3	4	3	4	4	4
2	4	2	2	4	3	4	4	4	1	5	3	2	4	1	2	3	4	3	3	4	2	4	4	4	4	2	3	2	3	4	4	2	3	5	4	4	3	2	3	2	3	3	4	2	2	5	3	1	4
1	3	3	5	4	3	2	4	4	3	4	5	2	4	4	4	4	4	3	4	4	4	2	4	1	4	3	4	3	4	1	4	4	4	4	5	1	4	4	4	3	4	3	4	3	4	4	4	1	4
4	2	3	1	2	4	1	1	4	2	5	1	1	1	2	3	4	2	5	2	4	1	4	5	1	2	3	4	2	2	5	1	3	2	4	1	1	2	5	2	3	1	4	4	4	1	5	3	4	2
5	2	2	4	1	3	4	5	3	4	4	1	4	2	2	4	5	4	4	2	4	2	4	3	1	4	1	4	4	5	4	4	2	4	4	3	4	4	2	4	2	5	5	4	1	4	4	3	5	5
1	5	5	5	1	5	1	5	5	2	5	1	1	5	5	3	5	3	3	5	5	1	5	5	1	5	5	5	1	5	1	5	5	1	5	5	1	5	5	2	1	1	3	5	5	5	3	5	1	5
4	4	5	2	4	5	4	5	2	5	5	4	2	5	1	2	4	4	5	2	4	2	5	4	2	1	5	4	2	5	4	4	2	2	4	5	4	5	2	4	4	4	5	2	2	2	5	5	4	4
1	1	2	2	2	2	4	4	3	4	5	1	1	4	2	2	2	1	4	2	4	1	4	5	1	2	2	4	4	1	3	4	4	2	5	1	2	4	4	1	2	1	4	4	2	2	4	5	2	2
4	4	2	4	2	4	4	4	4	2	4	5	2	2	2	2	4	4	4	4	4	2	4	4	4	4	4	2	4	4	4	2	2	2	4	4	2	4	4	2	2	4	2	4	2	4	4	4	3	4
4	3	3	4	2	3	2	4	1	2	3	3	3	4	2	4	3	3	4	4	3	3	2	3	5	3	2	5	1	1	4	4	4	3	2	4	3	4	3	3	1	2	4	4	4	5	4	2	4	3
2	3	2	2	3	3	4	1	5	1	5	5	1	3	5	2	2	5	4	5	5	1	2	5	1	5	1	5	5	1	5	1	3	1	5	5	2	3	2	3	4	5	4	5	3	1	3	5	1	5
2	4	2	3	4	5	2	5	5	3	4	5	4	4	4	2	4	3	2	2	4	2	4	5	2	5	3	4	5	3	4	5	4	1	5	5	1	5	3	2	4	3	4	4	2	3	5	5	4	5
5	5	4	5	5	4	5	5	4	4	5	5	2	5	2	4	4	4	4	5	4	4	5	5	5	5	4	5	5	5	5	5	4	3	5	5	5	5	4	2	4	2	4	5	2	4	5	5	4	5
3	4	3	2	5	3	4	4	4	2	5	4	1	4	2	1	3	2	4	4	4	3	2	4	5	5	3	4	5	4	5	4	4	1	4	5	5	3	2	2	2	3	4	3	3	4	2	4	5	4
2	3	2	4	3	2	3	4	2	4	5	3	4	4	3	4	4	2	4	4	2	4	2	2	1	5	3	4	2	4	4	5	3	4	3	3	4	5	4	4	2	1	5	5	2	4	3	3	3	4
3	2	4	2	4	4	5	3	3	4	5	1	4	5	2	2	4	2	4	4	2	2	4	4	5	3	3	5	2	3	3	4	4	2	5	4	5	4	4	4	4	3	4	2	3	2	4	3	5	1
4	1	2	1	4	2	5	4	1	2	4	1	3	4	1	2	3	1	5	2	3	1	3	2	3	5	2	1	4	4	3	3	3	1	5	3	5	5	3	4	4	2	4	2	2	2	2	2	4	4
5	4	4	4	4	2	4	4	4	4	4	3	2	3	2	5	3	2	4	2	4	4	4	3	3	2	4	4	4	3	4	3	4	4	4	3	2	2	4	4	3	3	4	4	3	5	3	4	4	5
1	5	1	2	1	2	4	2	1	4	5	3	2	5	1	4	3	3	4	4	2	3	2	3	5	3	1	5	3	1	2	2	2	4	3	5	2	4	1	4	2	3	3	3	1	2	2	4	4	5
4	2	4	4	3	3	4	4	4	2	4	4	4	4	2	4	3	4	2	2	4	3	4	3	4	4	4	4	4	4	3	4	4	3	4	5	4	2	4	3	4	3	3	4	4	4	3	4	4	4
4	3	3	3	4	4	4	4	4	3	5	4	2	4	4	1	4	3	3	3	5	2	4	4	4	5	3	4	3	4	4	4	3	3	4	4	2	3	2	4	3	3	4	3	3	3	3	4	3	2
2	2	2	3	4	3	3	5	3	2	4	2	3	3	4	4	3	3	3	3	2	3	2	4	2	4	4	4	2	3	4	3	4	3	2	4	4	3	3	4	2	2	3	3	2	4	4	3	1	4
2	4	4	2	2	2	2	4	5	2	4	2	2	4	4	4	3	3	3	2	4	2	4	4	1	4	4	4	2	2	4	4	2	2	4	3	4	4	4	3	2	2	2	3	1	3	3	4	4	3
2	5	4	3	4	5	5	5	5	4	4	2	3	5	4	2	3	1	4	4	4	2	5	3	1	4	4	4	2	5	3	5	4	2	4	2	3	5	4	2	2	3	4	4	4	4	4	3	4	5
4	4	3	4	4	4	4	4	3	4	4	1	4	5	3	1	2	2	4	4	4	2	3	3	5	3	3	4	4	2	1	4	2	3	4	4	5	4	4	1	2	3	4	5	2	2	4	5	5	4
4	4	3	4	5	5	5	4	5	3	4	4	3	4	3	3	3	5	4	5	5	3	3	5	4	5	4	4	4	5	4	4	4	3	4	4	4	4	4	3	3	5	3	4	3	3	4	5	4	4
4	2	4	2	4	4	2	2	3	2	2	3	2	4	3	1	3	3	4	4	5	2	4	5	2	4	4	2	3	4	2	3	4	2	2	5	4	4	4	2	2	4	4	3	3	3	4	5	4	2
4	3	4	4	4	4	4	2	4	4	5	2	4	3	4	4	4	3	4	4	4	2	2	4	3	4	4	4	2	3	5	3	3	3	3	2	5	2	4	4	4	5	4	4	3	3	2	4	5	3
5	3	2	4	4	5	5	4	4	5	5	3	4	2	4	5	5	4	4	2	4	2	5	5	5	2	2	4	5	5	5	2	2	4	5	5	5	3	3	4	4	5	3	2	2	4	4	5	4	2
4	2	3	3	4	2	5	4	4	1	5	4	4	5	4	2	5	2	5	2	5	1	4	4	3	4	4	5	4	4	4	2	4	4	4	2	4	3	3	4	3	2	5	4	1	2	5	4	5	4
5	3	2	4	3	5	4	4	5	3	1	2	3	4	4	3	4	4	4	5	5	3	2	4	4	4	1	4	2	2	5	5	3	2	5	3	3	5	4	3	2	4	3	4	2	4	4	5	4	4
2	4	1	4	3	4	3	4	4	4	3	1	2	4	2	4	4	2	4	4	2	4	2	4	2	2	2	2	4	5	2	4	2	3	2	2	4	4	4	4	1	2	4	4	4	4	3	4	5	2
4	3	4	4	3	2	4	4	3	2	4	2	2	3	3	2	2	2	3	4	4	3	2	4	2	4	2	3	2	4	4	3	4	2	2	3	3	3	4	2	2	3	4	3	4	4	3	4	4	2
4	3	3	4	2	4	4	4	4	2	4	5	4	4	3	2	2	2	1	4	4	1	4	4	3	5	2	4	4	4	4	4	4	1	5	4	4	4	4	3	2	2	3	5	4	3	4	4	5	5
2	5	2	4	4	4	4	5	5	2	4	5	4	5	2	1	3	1	2	4	2	2	2	2	4	4	2	4	4	4	4	4	2	2	5	5	5	5	4	2	4	5	5	2	2	2	4	4	4	4
1	4	1	2	4	4	4	4	1	5	2	2	4	4	1	2	4	1	5	4	4	1	1	4	2	4	1	5	5	5	5	4	4	5	4	5	2	4	4	3	2	1	1	4	4	1	5	4	1	5
4	4	2	5	2	3	4	4	4	4	2	5	3	4	4	4	2	2	4	4	4	5	4	2	4	4	2	4	2	4	4	4	2	4	2	5	3	4	4	4	2	2	4	4	2	5	4	4	4	5
5	4	3	3	3	4	4	4	4	2	4	2	5	4	4	3	4	2	4	3	4	2	3	4	4	4	3	4	2	4	5	4	4	2	4	4	5	4	4	3	3	4	4	3	2	3	4	4	2	4
4	5	4	5	1	4	5	5	5	5	2	1	4	5	5	5	2	2	4	4	5	5	4	2	4	5	4	5	2	2	3	5	5	5	1	2	4	5	5	5	1	2	4	5	4	5	4	4	2	5
4	2	2	4	2	2	5	4	3	5	4	2	2	4	2	4	4	2	3	4	4	4	3	3	4	5	2	4	2	1	4	4	4	4	3	3	4	4	5	1	4	1	4	5	4	4	4	3	5	2
2	4	4	4	4	2	3	5	2	5	4	2	2	4	2	2	5	4	2	2	2	2	4	4	4	5	4	4	2	4	5	5	4	4	5	2	4	5	2	4	4	4	4	4	2	4	4	4	4	4
4	4	3	2	3	3	2	4	5	2	5	2	3	4	2	2	4	2	4	2	2	1	3	4	4	2	3	2	2	3	1	4	4	2	4	2	4	4	3	2	4	4	4	2	2	1	4	4	3	4
2	2	5	2	4	2	4	2	4	4	4	2	4	4	3	5	4	2	4	2	4	4	1	4	2	5	2	5	4	2	5	2	3	1	2	4	4	2	4	1	3	2	4	1	1	4	1	4	1	5
5	3	4	3	2	5	5	4	3	5	2	1	4	4	4	3	2	2	4	5	5	4	2	5	4	4	2	4	1	5	5	5	4	4	2	2	4	4	4	3	4	3	5	4	1	4	2	4	4	4
5	4	2	4	3	4	4	4	4	4	4	4	1	4	2	2	4	2	4	4	5	4	4	3	2	5	3	4	4	4	4	4	3	3	4	5	2	5	2	4	4	2	4	4	2	5	4	4	4	5
5	4	1	4	4	5	5	3	2	3	4	3	2	4	3	1	3	5	5	4	3	2	2	5	5	5	1	4	2	5	5	2	2	2	3	3	5	4	3	3	3	5	3	3	2	3	3	5	5	4
3	5	1	5	4	3	3	5	5	5	2	5	3	4	5	5	4	4	5	4	3	5	4	3	3	5	4	4	4	2	5	4	5	3	3	5	4	5	3	3	1	3	3	5	4	5	5	3	3	5
2	2	4	4	2	5	4	4	2	4	4	3	4	4	2	2	4	4	5	4	4	4	4	2	4	4	3	4	5	1	4	4	2	2	2	4	5	4	1	5	4	5	4	3	4	4	4	4	4	4
4	3	2	1	2	4	4	4	3	2	4	1	4	2	2	2	3	2	2	2	3	1	3	5	3	4	2	2	2	2	4	2	4	1	4	4	4	3	3	3	3	3	3	3	4	2	4	4	5	2
3	4	3	4	3	5	4	4	4	2	3	2	3	4	4	2	4	2	3	4	5	2	5	4	3	4	3	3	4	4	3	5	4	2	4	4	3	4	4	4	3	5	4	4	4	3	4	5	3	4
4	4	3	4	5	3	3	4	3	4	3	3	4	4	4	3	4	3	3	4	3	4	4	3	4	3	4	3	3	3	4	4	3	3	4	3	3	4	3	3	3	4	4	3	3	3	3	4	4	2
5	4	3	4	2	3	5	5	1	4	4	5	1	4	2	2	2	2	5	5	5	2	3	3	5	5	2	5	2	5	5	5	2	2	3	3	4	4	2	4	1	1	4	5	4	5	4	4	5	5
5	2	5	4	3	5	2	4	5	5	4	3	3	4	4	4	3	2	4	3	5	2	3	4	1	2	5	4	2	5	1	3	4	4	2	2	4	4	3	5	3	3	3	3	3	4	4	2	4	4
1	5	4	5	1	5	5	5	5	4	5	5	4	5	1	2	1	5	4	4	1	3	5	5	1	3	4	5	2	5	1	5	5	2	5	5	1	5	3	4	1	2	5	4	1	4	5	5	1	5
1	3	2	2	4	5	4	2	2	2	5	5	2	5	2	2	1	2	5	2	3	1	3	4	2	4	3	2	2	5	4	5	4	1	5	5	1	4	4	4	2	5	4	2	2	2	5	5	1	5
4	4	5	2	4	5	4	5	4	3	5	5	3	4	3	1	4	1	2	5	4	2	5	5	5	5	5	3	2	5	4	4	4	2	5	4	5	5	3	2	4	4	5	5	3	2	5	1	4	4
2	4	4	4	2	2	2	4	3	2	4	2	2	4	4	2	4	4	4	4	4	4	4	4	2	4	4	4	2	2	4	4	3	2	4	2	2	4	4	3	4	4	3	4	4	4	4	4	4	5
5	5	3	4	2	2	5	5	2	3	5	2	4	5	4	2	4	5	4	3	4	2	2	1	4	4	3	4	3	2	5	5	3	2	5	3	4	5	3	3	2	2	4	4	2	3	2	2	4	4
4	4	1	5	4	1	5	5	2	2	5	1	1	4	2	1	2	1	5	4	4	2	4	5	5	4	1	5	3	1	4	5	5	2	5	5	4	3	3	1	1	5	5	4	3	4	4	4	2	3
1	3	2	4	4	3	2	2	4	2	5	3	1	5	2	4	4	2	3	2	3	1	4	4	1	2	2	4	4	4	3	3	3	2	5	4	1	3	4	3	3	2	3	2	2	2	3	2	2	4
2	1	2	1	2	3	4	4	3	3	5	4	5	5	4	2	4	2	4	4	3	1	3	5	2	3	3	4	4	3	2	4	3	1	5	4	5	4	4	3	2	5	4	4	1	2	4	4	3	1
4	4	2	4	2	3	4	4	3	2	5	3	3	4	2	2	4	4	4	5	4	2	4	4	3	4	3	3	4	4	3	4	2	2	5	4	4	4	2	2	4	3	3	4	2	2	4	4	3	4
1	2	3	3	1	5	5	3	4	2	3	5	3	5	4	2	3	4	4	5	5	2	2	4	4	5	3	3	3	5	5	4	3	1	4	5	5	5	3	2	2	3	3	4	3	3	3	5	1	3
3	3	4	5	4	4	3	4	4	4	4	3	3	4	2	3	3	2	4	4	5	4	2	4	3	5	2	4	3	4	3	4	4	1	4	3	3	5	4	3	2	2	3	4	4	5	4	3	3	4
4	4	3	4	4	3	3	5	4	2	5	5	3	4	3	2	3	4	5	2	4	3	3	4	4	4	1	4	3	2	5	5	3	4	3	5	5	4	2	4	2	2	5	4	2	3	4	4	5	3
4	4	2	5	2	2	4	5	4	4	2	1	3	4	2	2	4	3	4	4	4	4	3	3	4	5	2	5	2	3	3	4	3	3	2	4	5	5	3	3	3	3	3	4	4	4	4	3	4	3
5	5	1	3	1	5	4	3	2	4	5	5	3	5	1	1	4	3	3	4	2	3	3	4	2	5	2	4	2	5	4	3	4	3	4	5	5	1	3	3	3	4	3	4	2	2	4	4	5	5
5	5	5	1	4	5	5	4	4	5	5	3	4	1	4	5	3	5	5	4	5	2	5	5	5	4	2	4	2	5	4	4	5	3	5	2	5	5	2	4	4	5	5	4	5	1	5	5	2	4
2	4	2	4	4	2	2	4	4	2	4	2	2	4	2	2	4	2	4	2	4	4	4	4	2	4	4	4	2	4	4	5	4	2	4	2	2	4	2	4	4	2	4	4	2	4	4	2	4	5
4	4	2	4	5	4	3	4	4	2	5	4	1	3	4	2	4	4	5	2	5	2	4	4	4	4	4	4	5	3	2	2	4	2	5	5	5	4	4	2	4	2	4	2	5	4	4	4	3	4
4	3	1	4	3	5	4	4	2	1	3	2	1	4	1	2	1	1	3	3	3	2	5	3	5	4	1	3	5	3	4	4	2	1	3	4	4	4	1	1	3	2	1	4	1	3	4	3	5	5
3	3	2	5	2	4	5	4	5	5	5	2	2	5	1	3	2	3	4	5	4	3	4	4	3	4	3	4	5	4	4	5	4	3	3	5	5	4	2	3	1	5	4	5	3	4	4	5	4	3
3	3	4	3	4	4	4	4	4	2	3	2	3	4	4	4	3	3	4	4	4	3	4	2	4	4	4	3	2	2	4	3	4	3	3	4	4	4	3	3	3	2	4	4	4	4	4	2	4	4
5	2	1	2	2	2	5	2	1	4	5	5	5	4	1	1	4	2	5	4	4	1	2	3	2	5	2	4	4	3	5	3	2	2	5	5	5	4	4	2	2	2	5	4	4	2	4	4	5	1
1	4	2	4	5	1	4	5	2	4	5	1	5	5	4	1	1	1	3	5	5	2	3	5	1	5	2	4	4	1	1	5	5	2	5	1	4	5	5	5	1	3	3	5	4	2	4	5	1	4
5	2	4	3	3	3	4	3	2	3	4	2	3	4	3	3	4	3	4	4	5	1	2	4	5	4	4	4	4	4	4	4	3	2	4	4	4	4	4	3	4	2	4	4	2	2	3	4	4	2
4	4	3	4	4	4	4	4	3	4	4	1	2	3	4	4	3	3	4	3	5	3	4	5	2	5	2	4	5	3	4	3	4	3	3	3	5	4	4	4	3	3	3	3	3	4	3	3	2	5
4	2	2	3	3	3	4	4	2	4	4	2	3	4	2	3	5	2	5	3	4	2	1	2	3	4	3	4	5	3	4	4	4	4	2	3	4	4	4	4	5	2	4	5	3	3	3	2	4	2
3	3	3	4	4	5	4	4	4	4	4	5	3	4	3	1	4	4	3	5	4	4	3	5	3	5	3	4	4	5	4	5	3	4	4	5	4	5	4	4	2	3	4	4	3	4	4	5	4	5
2	2	4	4	2	4	3	4	3	4	4	2	4	3	2	3	4	2	3	3	2	4	3	4	2	4	3	4	2	3	5	4	3	4	4	3	2	3	2	4	2	2	4	3	3	4	4	4	2	1
4	1	2	4	5	5	1	1	5	1	5	5	1	4	4	1	2	4	5	5	5	1	5	4	2	2	4	4	5	5	1	2	5	1	4	5	2	2	3	1	2	5	4	2	2	2	5	5	4	1
4	2	3	3	2	1	3	3	2	4	4	1	2	2	2	2	2	1	2	2	4	2	2	3	2	3	2	3	2	1	4	3	3	2	2	2	4	4	4	2	2	1	3	2	4	2	1	2	5	1
2	4	4	4	2	3	5	5	3	1	4	5	4	4	3	3	3	1	4	4	4	3	2	3	2	4	4	4	4	3	4	4	3	2	2	5	1	4	4	4	2	2	4	5	2	5	5	3	4	4
4	4	2	5	1	2	5	4	4	4	3	1	4	2	2	2	1	5	4	3	2	5	2	5	3	4	2	3	4	2	5	3	4	4	4	5	4	4	4	4	1	5	4	4	2	5	2	4	5	3
4	2	4	4	2	2	3	5	3	3	4	5	5	4	1	3	3	4	4	2	4	3	2	5	2	3	4	4	3	4	3	4	3	2	4	4	5	3	4	4	4	3	4	4	3	4	3	5	4	1
5	4	2	2	4	5	5	4	4	4	4	5	2	5	2	4	5	4	5	4	4	2	4	4	5	4	2	4	5	5	5	4	4	2	2	5	5	5	2	5	2	5	5	2	2	4	4	4	5	5
4	3	2	4	4	2	5	5	4	4	4	1	5	4	4	2	1	3	4	4	3	2	3	1	1	5	2	5	5	3	5	4	4	2	4	3	5	4	3	5	3	2	4	4	3	4	4	1	5	3
5	3	1	1	1	1	4	3	2	1	4	1	3	5	2	1	1	1	4	4	2	1	2	3	3	5	1	1	3	1	4	3	5	1	4	1	4	4	2	1	2	1	4	5	2	1	2	1	4	5
2	4	2	4	3	4	4	5	2	4	4	3	4	5	2	1	1	1	5	4	3	3	1	3	4	5	1	3	5	4	5	5	3	1	4	3	4	5	1	1	1	4	4	5	3	4	2	4	5	5
2	4	4	5	4	3	3	4	4	2	4	2	2	5	4	3	3	4	4	2	4	2	4	5	4	4	4	5	4	4	3	4	4	2	4	4	2	4	4	4	2	2	4	2	4	4	4	5	4	4
4	3	5	4	4	3	4	3	4	4	5	3	4	4	4	2	3	2	4	5	5	3	2	2	2	3	5	5	2	2	4	3	4	4	4	2	4	4	4	3	2	2	5	4	4	4	4	2	4	5
3	3	2	5	4	5	1	4	1	2	4	2	4	5	1	2	2	2	4	1	3	2	2	5	2	1	1	4	3	4	1	5	4	4	1	1	4	5	4	3	2	4	4	2	1	4	4	5	4	2
4	4	2	4	2	4	5	4	2	1	5	5	2	4	2	1	4	2	3	5	2	3	5	1	1	5	2	4	5	4	5	4	2	2	5	5	4	4	3	4	3	2	3	3	3	2	5	5	4	5
3	2	2	3	3	4	3	4	4	4	2	5	2	3	3	4	3	2	5	3	3	2	1	2	3	2	2	3	4	2	3	4	3	3	3	5	2	4	3	3	4	5	2	4	3	2	2	2	4	4
3	4	2	4	3	3	3	3	4	2	4	3	1	2	4	2	4	3	3	4	4	3	2	4	2	5	3	4	4	3	4	2	4	2	3	4	1	2	4	3	3	3	2	4	4	3	3	4	2	4
5	1	3	4	5	4	3	4	3	4	4	3	2	4	2	1	2	2	4	4	4	2	4	4	2	5	4	4	4	4	2	4	5	1	3	5	1	2	3	4	2	1	5	4	4	2	3	5	5	2
3	4	4	4	4	2	5	4	2	2	4	3	2	4	2	2	4	2	1	3	3	4	5	4	4	4	4	4	2	4	4	4	4	4	2	2	5	2	4	4	2	1	5	2	4	4	4	4	4	2
3	2	2	4	4	4	2	5	2	5	4	3	5	4	1	2	2	1	4	2	2	2	1	3	3	2	3	4	2	4	2	5	2	4	5	3	5	4	3	2	2	1	5	2	1	3	2	4	4	2
5	4	2	5	1	5	4	4	2	4	4	3	4	4	2	1	3	4	3	4	2	4	5	5	4	3	2	4	2	5	4	5	2	3	2	3	4	4	3	3	3	3	4	4	2	5	4	5	5	2
5	4	4	4	1	3	4	5	5	4	2	1	4	4	4	4	1	2	4	2	5	3	3	2	2	2	3	5	2	2	4	4	4	4	1	2	4	4	4	4	1	2	4	4	4	4	5	5	5	4
1	4	4	1	5	2	1	5	3	2	5	1	2	4	1	1	5	4	3	1	5	1	5	5	1	4	5	5	5	3	1	2	4	4	5	5	4	5	5	4	5	1	5	2	1	1	5	4	1	1
3	4	5	2	2	1	2	3	3	1	3	4	4	4	3	3	3	3	1	1	3	4	5	2	2	3	3	5	2	5	2	4	4	3	2	3	5	3	2	3	4	4	3	2	2	3	5	4	3	3
4	4	4	3	1	3	5	4	3	2	4	3	5	4	2	1	4	2	4	2	3	1	1	5	2	4	3	4	1	3	1	5	4	1	2	5	1	2	4	2	2	5	3	2	2	3	3	4	2	4
5	5	1	4	3	4	4	4	2	4	3	5	5	5	2	5	4	5	1	5	2	4	4	5	2	5	1	4	5	5	2	4	2	3	4	5	5	5	4	4	3	5	4	5	2	4	4	5	5	5
2	3	2	4	2	1	4	4	2	4	4	1	2	4	1	4	2	2	4	2	3	3	3	2	2	5	2	4	2	2	4	4	4	4	3	2	2	4	5	2	2	3	4	3	4	3	3	4	3	4
2	4	4	4	4	2	4	4	2	2	4	2	2	4	2	4	4	4	2	2	3	4	4	4	2	4	4	4	2	4	4	4	4	4	2	2	4	2	4	4	2	2	4	2	4	4	2	4	4	2
5	1	2	1	4	4	4	4	4	1	5	4	3	5	3	2	5	4	4	4	4	1	5	5	4	5	2	4	5	4	2	3	4	1	5	4	5	4	4	3	5	3	4	4	3	2	5	5	4	1
4	1	2	2	3	2	4	2	2	5	4	2	2	3	2	3	4	3	5	2	2	1	1	3	4	1	2	4	2	2	5	1	3	4	5	3	4	3	4	2	2	2	4	2	1	2	2	2	5	2
5	2	2	2	2	4	5	4	4	4	5	4	4	5	1	4	1	4	4	4	5	3	4	5	5	4	3	2	2	4	4	5	5	4	5	3	5	4	4	3	2	3	3	4	5	4	4	5	5	4
2	3	4	2	3	4	3	4	4	2	4	3	2	3	2	2	3	4	2	2	1	3	4	2	2	4	3	3	2	2	3	4	3	2	2	2	3	4	4	3	3	2	4	3	3	3	3	2	4	4
4	3	3	3	2	2	4	4	3	2	4	2	2	2	2	2	3	3	4	3	2	2	2	4	4	2	3	4	4	2	2	2	3	1	4	3	2	2	2	2	3	3	3	2	2	3	2	4	1	2
4	3	3	3	3	3	2	3	3	3	3	4	3	2	4	3	3	3	4	3	3	3	3	3	3	2	3	3	4	3	3	3	3	3	3	4	5	3	3	3	3	3	3	4	3	3	3	2	3	3
2	1	5	3	4	3	2	3	4	1	5	5	3	4	5	3	4	3	4	3	5	1	4	5	5	2	5	4	4	4	4	3	4	3	5	5	4	5	5	3	5	1	3	3	4	3	4	5	3	2
3	2	4	2	4	4	4	3	4	2	4	2	2	4	2	3	2	2	4	4	4	2	2	3	3	4	2	4	4	3	4	2	3	2	4	2	1	3	4	3	2	2	3	3	2	2	2	4	4	4
4	3	3	4	5	4	2	4	5	5	4	1	1	3	5	4	4	2	3	2	4	4	2	1	4	3	5	4	4	1	5	3	4	3	3	3	2	4	4	4	4	2	2	5	4	5	4	2	2	3
5	4	3	3	2	4	2	4	2	3	5	5	3	5	2	4	4	4	3	3	3	1	5	5	4	5	3	2	4	5	3	3	3	2	5	5	5	5	4	2	4	3	2	4	3	1	5	4	1	5
1	2	2	5	2	4	2	2	3	3	3	4	2	3	2	3	3	3	2	3	4	3	2	2	4	4	4	4	2	3	2	4	4	4	2	4	2	4	4	4	2	1	2	4	4	4	4	3	3	2
4	4	3	2	3	4	3	4	4	2	2	3	4	4	3	4	2	2	4	5	3	4	4	3	2	2	2	4	3	5	3	3	4	2	2	4	3	4	2	3	1	2	4	5	3	4	4	4	3	2
2	4	2	5	4	4	1	5	1	4	4	5	2	4	2	4	2	3	1	4	3	3	2	3	5	5	3	5	3	4	1	5	3	2	5	2	2	5	2	2	4	5	3	5	2	4	4	4	3	5
5	5	4	5	4	5	4	5	4	4	2	5	4	4	3	4	4	4	4	5	4	4	2	3	4	5	4	4	4	2	4	5	4	3	2	5	5	5	3	4	3	2	5	5	4	4	4	4	5	5
1	2	4	4	4	5	5	2	5	2	4	2	2	5	3	1	2	4	4	4	5	2	4	5	1	4	2	4	4	5	2	4	4	2	2	2	4	4	2	1	2	4	2	4	4	4	2	5	4	2
3	5	3	4	4	3	2	4	3	3	4	3	3	4	4	2	4	4	5	4	4	3	2	4	4	4	3	4	4	3	2	4	3	3	5	3	4	4	3	2	3	4	5	5	2	4	4	4	4	5
1	3	2	4	3	2	4	5	2	3	4	1	3	3	2	3	3	3	1	4	2	3	2	4	2	5	1	4	3	2	3	5	2	3	4	1	2	4	4	3	2	4	4	4	2	3	3	4	2	5
2	1	2	1	3	4	3	3	4	3	3	5	1	5	3	1	2	3	2	4	4	1	3	2	1	3	3	3	2	5	4	3	3	1	5	5	1	4	3	1	5	4	3	3	4	1	2	4	2	4
4	3	2	4	2	4	4	4	4	1	4	3	2	5	4	2	4	4	3	2	4	4	4	5	1	5	2	4	2	4	5	5	4	3	3	3	3	4	4	3	4	4	4	3	4	4	4	4	2	4
4	3	3	2	4	2	4	2	5	4	4	5	3	2	5	5	5	1	3	4	5	4	4	4	5	4	2	4	5	2	4	4	4	4	5	5	4	2	4	4	5	2	4	4	1	2	4	3	4	2
4	2	2	3	2	2	2	4	2	2	3	2	3	4	3	3	3	3	3	2	2	2	2	3	1	4	2	3	4	4	2	4	2	3	3	2	3	2	3	4	4	4	4	3	3	2	1	4	3	2
4	3	1	3	3	3	3	5	4	4	5	3	5	5	5	5	4	3	5	4	4	1	2	5	3	5	3	3	3	4	5	5	3	3	5	5	5	5	3	2	5	3	3	3	2	3	3	5	2	5
5	5	2	2	2	4	5	5	2	4	5	3	2	5	2	1	5	4	5	4	2	1	4	4	5	5	3	3	4	3	5	5	3	2	5	4	5	5	2	1	4	4	4	5	2	2	4	5	5	5
4	1	4	5	2	2	4	2	2	4	4	4	4	1	1	4	4	5	4	2	2	4	3	4	3	2	5	5	4	3	5	2	4	5	2	4	2	2	2	5	3	4	3	2	3	5	4	4	4	1
2	2	4	3	4	2	4	4	4	4	5	4	2	4	4	2	2	1	2	2	2	4	4	4	4	5	4	4	2	4	3	4	2	4	4	4	5	2	2	2	2	2	4	3	4	4	4	3	4	2
5	3	5	2	1	3	5	5	2	5	4	5	5	4	2	3	4	4	4	2	2	4	3	5	5	4	5	4	1	3	5	5	3	4	4	4	5	5	5	5	2	3	5	2	4	3	5	3	5	2
4	5	4	3	5	2	5	2	2	4	4	5	2	4	2	4	4	2	3	3	3	4	4	4	2	4	3	4	5	3	5	3	3	4	4	5	2	2	2	5	4	2	3	3	3	4	3	4	5	5
3	3	2	3	3	2	4	3	4	1	4	5	2	3	2	2	3	2	4	2	3	2	3	5	4	4	3	4	5	3	3	4	3	2	5	5	3	2	4	2	2	2	2	2	2	3	4	5	1	2
4	4	2	4	5	2	5	4	2	4	4	2	3	4	1	3	4	2	4	4	2	4	2	3	4	4	2	4	3	2	4	4	2	3	4	3	3	4	4	5	3	2	3	4	4	4	4	3	4	2
4	2	1	4	4	5	4	5	4	1	3	5	4	4	4	1	3	4	4	5	5	1	2	4	1	5	1	4	5	5	4	4	2	1	4	5	4	5	2	1	3	4	4	5	2	3	3	4	3	4
5	4	1	4	3	4	5	5	1	4	5	2	4	5	1	2	1	4	4	1	1	5	2	2	5	4	1	5	2	4	5	4	4	4	2	4	5	5	2	4	1	4	5	2	2	4	4	4	5	2
3	3	1	1	3	4	5	3	4	2	4	1	1	4	3	3	3	3	2	5	4	1	2	4	3	5	1	3	2	1	4	3	4	1	3	3	1	4	4	3	2	3	4	4	1	2	3	3	4	4
4	4	2	5	2	4	5	4	3	4	1	2	4	4	2	4	5	5	2	5	1	5	2	5	4	5	2	5	2	4	5	2	4	5	2	5	2	5	4	5	1	4	4	4	2	5	5	5	4	4
5	5	1	2	4	2	4	3	4	2	5	2	3	4	3	2	4	3	4	4	4	2	3	4	5	3	2	4	4	2	4	3	3	2	5	3	5	4	2	4	4	4	3	3	3	2	4	5	5	5
3	5	3	4	2	4	4	3	2	4	4	1	2	3	4	4	4	4	3	5	4	2	2	2	2	5	3	5	4	5	3	5	2	3	4	1	3	4	4	4	2	2	4	5	2	3	2	4	4	5
2	3	2	1	4	4	4	4	2	2	5	3	1	5	3	2	4	4	3	4	5	1	4	4	2	5	2	4	4	4	4	4	4	1	5	2	1	5	2	2	4	4	3	4	2	2	3	4	4	4
3	2	4	4	2	2	5	3	2	4	4	4	3	4	2	4	4	4	4	2	2	5	2	3	4	4	4	4	3	3	4	5	3	5	4	2	5	2	3	4	3	4	5	4	3	4	4	3	3	4
4	3	3	4	4	2	4	4	2	2	4	4	2	4	2	3	3	3	2	2	3	4	4	5	3	3	2	4	2	3	4	5	3	4	2	2	4	2	4	4	2	2	3	4	3	4	4	4	4	3
5	4	2	2	2	2	1	5	4	2	2	2	4	4	4	3	4	3	4	5	5	3	2	4	2	5	2	4	3	3	4	4	4	2	2	4	4	5	4	2	4	4	3	4	4	4	4	3	4	4
3	2	3	2	4	3	4	4	4	3	4	3	2	4	3	3	4	3	3	3	3	2	4	4	2	2	3	4	4	3	4	3	3	2	4	3	4	3	4	4	3	2	3	2	2	3	4	4	4	2
4	4	3	2	2	2	5	2	5	4	5	1	4	2	3	3	3	2	5	3	4	2	3	3	5	5	3	5	2	2	5	4	2	4	5	5	5	4	2	3	4	2	5	4	2	2	3	5	4	5
3	2	4	4	2	4	1	4	2	2	4	1	5	4	2	1	2	5	5	4	3	2	1	4	5	4	4	2	5	3	1	4	3	4	3	5	4	3	4	2	2	5	3	3	4	3	1	4	3	2
5	4	2	4	3	2	4	3	3	4	4	1	2	2	3	3	3	4	4	4	3	3	3	4	4	4	2	4	4	2	3	4	3	3	3	3	3	3	3	4	3	2	4	4	2	3	3	2	4	4
5	2	2	3	3	4	4	3	4	4	4	1	3	4	2	2	2	4	4	3	3	3	3	5	4	3	2	3	3	3	5	4	3	2	4	3	3	4	4	3	3	4	4	4	2	2	4	5	5	4
5	2	5	5	4	4	5	5	4	5	4	4	4	5	4	5	4	5	5	2	4	4	4	4	4	2	4	5	2	3	5	5	4	5	4	5	5	4	4	5	2	5	4	3	4	5	5	4	4	2
3	3	3	4	2	3	2	4	4	3	2	4	4	4	3	4	3	3	2	4	2	3	2	2	2	4	3	4	3	4	4	4	2	3	2	4	2	4	3	3	3	2	4	4	4	4	3	4	2	2
2	2	1	4	2	5	3	2	4	3	2	1	1	4	2	3	2	2	3	5	5	3	1	5	1	5	3	5	2	4	4	3	5	1	2	3	1	3	5	3	1	3	3	5	3	5	1	5	4	4
4	4	4	4	1	2	5	4	4	3	4	3	2	4	2	2	4	2	4	3	5	4	1	4	4	4	4	4	1	5	4	4	4	3	2	2	4	2	4	3	2	5	4	3	4	4	3	5	4	4
5	4	5	5	5	5	2	2	4	4	5	5	2	3	2	2	2	4	3	4	5	4	5	5	1	4	4	5	4	5	2	5	3	4	4	5	4	4	4	5	3	5	3	4	2	5	5	5	2	3
3	3	3	1	4	2	2	4	2	2	4	2	2	4	2	2	3	3	2	2	3	2	2	5	2	3	3	4	2	3	4	4	3	2	3	2	3	4	3	4	3	5	4	2	3	2	2	4	4	1
3	4	3	4	3	3	4	3	3	3	4	3	3	5	3	4	4	3	4	3	4	2	3	4	2	3	2	4	3	3	2	3	3	3	3	2	4	4	3	3	4	5	3	4	2	4	4	5	4	3
1	4	2	3	5	5	1	4	1	1	5	1	4	5	1	1	4	5	4	3	3	2	4	5	1	4	1	3	5	5	2	4	2	1	5	2	4	4	3	3	5	5	5	4	1	4	4	4	2	5
3	5	4	3	4	3	2	3	3	3	5	1	3	3	2	3	3	2	4	3	2	3	3	3	2	5	3	3	3	3	4	3	4	2	3	4	4	3	3	4	3	2	3	3	4	4	3	4	2	5
5	4	2	4	4	2	5	3	2	2	5	2	1	5	2	2	2	2	4	4	5	2	5	4	4	5	2	4	2	3	5	4	4	2	5	4	4	5	4	2	2	2	5	5	2	2	3	5	4	4
4	3	4	4	2	4	4	4	3	4	3	2	4	4	2	4	4	3	5	3	5	4	4	3	4	3	4	4	3	3	4	4	4	4	2	2	4	4	3	5	2	3	4	4	3	4	2	4	4	2
4	5	4	4	4	4	4	3	4	2	5	4	3	5	2	2	3	4	4	4	4	2	3	5	4	4	2	4	4	4	4	4	4	2	4	4	4	4	4	3	3	4	5	4	3	4	4	5	4	4
3	3	4	3	2	4	4	3	3	3	4	3	3	4	1	1	3	4	3	4	4	2	1	2	2	5	4	4	2	4	4	5	4	3	4	3	4	4	3	3	2	3	4	4	3	1	3	4	4	3
1	5	4	5	2	5	1	4	5	2	4	3	2	4	4	3	4	3	4	2	3	3	3	4	1	5	3	3	5	5	4	5	3	1	4	5	3	5	3	3	2	4	3	2	4	5	3	4	2	5
5	5	2	4	5	1	4	5	1	2	5	2	2	5	1	1	5	5	5	5	1	2	5	5	1	5	4	5	2	1	5	5	2	1	5	5	5	5	5	4	1	5	5	5	1	4	5	1	2	1
3	4	4	4	2	5	5	5	3	2	4	3	3	3	2	3	3	2	4	3	2	4	4	5	4	3	4	4	4	5	5	4	4	3	3	5	1	3	4	4	2	3	3	3	2	4	4	4	4	2
3	4	3	4	4	2	2	2	4	3	4	2	2	4	4	2	4	4	4	3	3	2	2	4	4	3	3	4	4	3	4	4	3	4	3	4	2	4	4	2	2	2	3	4	3	4	4	3	3	4
5	4	3	5	4	2	5	5	2	1	4	2	4	4	4	4	4	2	4	4	2	4	4	4	4	4	1	4	2	4	5	2	2	4	4	4	5	2	4	5	5	2	4	4	1	4	4	3	4	4
3	4	4	4	4	3	3	4	5	4	4	5	3	4	3	3	3	4	4	4	5	3	3	4	3	4	4	4	2	5	4	4	4	3	3	5	4	4	4	3	2	4	4	3	4	4	4	5	2	4
2	4	2	3	2	4	2	4	4	3	3	4	2	4	3	3	3	2	1	3	3	3	3	4	2	4	1	3	3	2	4	4	4	3	3	4	2	3	4	4	3	3	3	3	3	4	4	4	2	5
1	5	5	2	4	2	2	5	2	4	5	1	1	5	1	4	2	1	3	5	2	1	5	4	5	5	4	4	1	5	1	5	2	1	5	5	1	5	4	2	1	2	3	4	1	1	4	4	1	5
4	5	5	3	5	5	3	4	4	4	5	3	5	3	2	3	4	4	3	4	2	4	4	5	2	4	3	4	3	5	4	4	4	2	4	4	4	4	4	3	3	4	4	4	1	3	4	4	5	5
2	4	2	3	3	3	2	2	4	2	4	2	3	2	2	3	3	2	3	3	3	2	3	4	2	4	2	4	4	3	3	3	4	4	4	3	4	3	3	4	3	2	3	4	2	3	4	4	4	3
4	4	3	4	2	2	3	4	4	5	4	2	4	4	2	4	2	3	4	4	4	2	2	4	2	5	2	4	4	4	4	4	4	2	4	2	4	4	2	4	1	3	5	5	2	3	2	4	1	4
4	2	4	4	4	3	4	3	5	2	4	3	4	4	4	2	4	4	2	4	4	2	4	4	2	4	3	4	4	4	3	3	4	2	2	4	4	3	4	3	2	2	4	5	2	4	4	4	4	3
3	4	2	4	4	3	3	5	4	5	5	2	3	4	2	2	4	3	3	2	2	3	5	5	2	5	2	4	3	2	4	5	4	4	4	2	3	3	4	4	4	2	2	2	2	4	5	2	3	4
5	4	4	5	2	4	5	2	2	2	5	2	2	2	1	1	3	2	4	2	5	1	4	5	4	2	4	5	2	2	2	2	4	1	2	2	5	2	4	2	2	4	4	2	3	3	4	2	2	2
4	4	4	5	4	5	5	4	4	3	5	4	3	3	2	2	4	4	4	4	3	4	2	3	4	5	3	4	4	3	4	4	3	2	5	3	3	4	5	5	3	3	4	5	2	4	4	5	4	5
3	3	2	4	3	3	3	2	4	2	3	2	3	4	2	3	2	4	2	3	2	3	2	4	2	3	3	4	2	4	4	4	2	4	3	3	3	4	4	2	3	2	2	2	3	4	4	4	3	3
3	4	2	4	4	5	4	4	3	4	5	3	2	4	4	4	2	5	2	5	5	3	1	4	3	5	2	4	2	5	4	4	3	3	4	2	1	5	4	4	2	5	5	4	4	4	3	4	5	5
3	4	3	3	3	2	3	4	1	2	4	3	3	4	4	2	4	3	3	2	2	3	3	3	1	3	3	3	4	3	5	3	3	4	2	3	3	2	4	3	3	4	1	2	4	3	1	3	5	2
2	4	1	2	4	2	2	4	2	4	5	2	3	4	1	3	4	3	4	4	2	4	2	5	1	3	2	4	4	2	5	4	3	2	5	3	4	3	4	4	2	4	4	3	2	4	4	4	2	3
2	5	4	4	5	2	4	4	2	2	3	3	4	4	4	2	4	4	4	4	2	5	4	2	2	3	4	4	4	5	5	3	2	4	2	2	4	1	4	4	2	4	2	2	4	4	3	4	3	3
5	3	5	4	5	5	5	4	5	2	5	2	2	4	2	1	3	2	5	2	2	2	5	5	5	5	4	4	3	2	5	4	3	2	4	1	5	4	4	3	2	2	5	3	3	4	5	3	5	3
4	4	2	4	5	5	4	2	2	4	4	2	2	5	1	4	4	2	4	4	4	2	5	5	1	2	2	4	5	5	4	4	2	2	5	5	2	5	4	4	2	2	3	4	2	3	4	4	1	2
3	4	4	5	4	3	2	5	3	2	5	5	4	5	2	1	2	4	5	3	5	3	5	5	3	4	4	5	2	5	3	5	5	1	4	5	4	5	5	3	1	5	5	4	3	5	5	5	3	5
4	2	4	4	4	2	5	4	2	4	3	2	2	5	2	4	2	2	4	2	2	2	4	3	4	4	4	4	3	2	5	4	2	4	5	2	3	5	2	4	2	2	4	2	4	4	4	4	1	2
3	2	1	1	5	1	4	1	1	2	5	1	1	4	2	1	5	1	1	5	4	4	4	4	3	4	1	3	5	1	5	4	4	1	5	2	4	3	1	5	5	2	3	3	1	1	1	1	1	2
2	2	4	4	4	4	4	4	4	2	4	4	2	4	2	2	4	4	5	2	4	3	4	4	2	4	2	4	4	4	3	3	4	3	4	4	4	4	4	4	3	3	4	4	4	4	4	2	5	2
4	2	3	2	4	2	3	3	2	3	2	3	3	3	2	4	4	4	2	2	2	4	4	2	4	4	2	3	2	2	2	3	3	4	3	3	3	3	3	3	4	3	3	3	3	3	4	4	3	4
5	3	2	4	2	5	4	4	5	4	2	5	5	2	4	4	4	2	4	4	3	3	3	3	5	4	2	4	4	4	3	3	3	3	3	5	4	4	2	4	4	3	4	5	2	4	4	2	4	5
5	4	2	2	4	3	4	4	2	2	5	3	4	4	2	1	2	4	4	3	4	2	3	5	2	3	3	3	3	4	4	4	4	1	4	4	3	4	2	1	2	4	5	2	2	2	3	5	4	4
4	2	4	2	4	2	4	2	4	2	4	2	2	4	2	2	4	2	2	2	4	2	4	5	4	2	2	4	2	2	4	2	4	2	4	2	4	2	4	4	2	2	4	4	4	2	4	4	4	2
5	4	4	4	4	4	4	4	4	5	4	5	2	4	2	2	5	5	4	4	4	4	5	4	5	5	4	4	4	4	5	5	4	4	4	5	5	4	2	5	4	4	4	4	2	4	4	4	5	5
4	1	2	4	5	4	1	5	5	1	5	2	2	4	4	5	5	1	4	4	4	4	5	4	2	4	2	4	4	2	4	4	4	1	5	5	4	4	4	4	5	1	4	5	2	4	5	2	2	4
3	2	1	3	3	4	5	5	2	4	5	2	2	5	4	4	4	2	5	5	4	2	3	2	1	4	2	4	5	3	4	5	2	3	5	1	3	5	3	4	3	2	3	4	2	2	4	3	1	2
3	2	5	4	3	3	4	4	4	3	2	4	2	4	3	4	4	4	2	4	4	3	4	4	2	5	3	4	2	2	4	4	4	4	3	4	2	4	4	4	2	4	3	4	4	4	4	2	2	2
5	4	4	2	1	5	5	3	5	4	4	2	3	5	2	1	1	4	4	5	5	2	4	4	5	4	4	4	5	5	5	2	4	2	2	5	5	5	4	1	2	2	4	5	4	3	4	5	4	5
5	2	3	3	2	4	5	4	4	4	5	4	3	3	4	4	3	4	4	4	4	1	4	4	5	4	3	4	5	4	4	4	4	3	5	4	4	4	2	5	2	5	3	4	1	2	5	4	2	4
2	4	4	3	4	5	4	4	3	2	5	3	3	4	2	2	2	4	3	3	3	2	4	5	4	4	4	3	4	5	4	4	4	2	4	4	2	4	3	2	3	4	4	3	2	2	4	4	3	2
4	4	4	4	2	3	2	4	2	2	3	2	3	3	3	4	4	3	4	4	3	4	2	4	5	2	3	4	2	2	4	4	2	3	1	3	4	5	4	3	2	4	3	5	3	4	4	3	4	5
5	2	3	4	4	2	4	3	3	3	4	4	3	4	3	4	2	4	4	4	3	3	4	3	4	4	3	4	4	2	4	4	4	2	4	3	5	4	3	4	2	4	4	4	2	3	4	4	4	2
5	3	4	4	1	5	4	4	2	5	4	3	3	3	4	3	3	3	4	3	3	4	1	5	5	4	4	3	2	4	4	3	2	2	2	4	4	4	3	4	2	3	3	3	3	4	4	4	5	4
5	5	2	1	2	4	5	4	4	4	5	2	3	4	4	3	4	4	4	4	5	3	4	5	5	4	3	4	3	4	4	4	4	3	4	3	5	4	3	3	2	3	4	5	3	2	4	5	5	5
4	2	4	4	2	3	2	4	3	4	3	3	2	2	4	3	2	3	2	2	4	4	2	2	3	3	4	3	3	3	4	3	3	2	4	3	3	3	4	3	4	2	2	2	3	4	2	3	4	3
5	4	4	4	4	4	4	4	4	2	4	2	3	4	3	2	2	4	4	2	4	2	3	4	5	3	4	4	4	4	3	4	4	1	2	2	4	5	4	2	2	4	5	4	2	4	4	4	4	4
3	4	4	4	1	4	5	4	4	3	4	3	4	4	3	2	2	3	4	4	5	2	2	4	4	2	4	4	1	3	5	4	4	1	2	5	4	4	4	2	2	4	4	4	4	4	3	4	5	3
3	3	3	4	2	4	3	3	3	3	2	4	4	3	4	2	4	4	3	4	4	3	2	3	2	4	3	4	2	4	4	3	4	2	2	3	4	3	4	4	3	2	3	4	3	4	4	4	5	2
4	2	3	2	4	4	2	4	2	2	4	2	2	4	2	2	3	2	3	2	2	2	4	4	3	2	2	2	4	4	2	4	3	2	4	2	4	4	3	2	2	4	3	2	3	2	4	4	3	2
5	1	4	4	4	2	5	4	4	5	4	1	4	4	2	4	1	1	5	2	4	3	4	5	5	1	2	4	2	5	5	4	4	5	2	2	5	4	4	4	2	5	4	3	4	4	4	4	5	2
5	4	3	4	3	4	3	5	4	4	4	2	4	3	2	2	1	4	4	4	5	4	4	5	2	5	4	3	4	2	4	5	4	4	2	5	5	4	4	3	1	3	5	5	2	4	4	5	4	5
4	4	2	4	2	4	1	2	4	2	2	4	4	2	4	2	2	4	2	4	4	3	1	3	2	4	2	4	2	4	4	2	4	2	2	5	4	4	4	2	2	4	4	4	2	4	2	4	2	4
3	3	3	1	4	3	3	1	3	3	4	4	4	3	3	3	4	3	3	2	3	2	4	5	3	1	3	3	4	2	4	1	2	2	5	3	4	3	3	3	4	4	3	2	2	1	4	4	3	3
2	4	3	3	2	4	4	4	4	4	4	4	3	5	3	4	4	2	3	3	4	2	2	2	4	4	3	5	4	4	4	2	2	3	2	5	1	5	2	5	3	3	3	4	2	2	3	4	3	4
3	3	3	2	4	2	4	4	4	1	4	2	2	4	2	4	3	2	3	3	4	1	4	4	2	4	3	2	5	2	5	4	3	2	5	4	5	5	4	3	4	2	4	2	2	2	4	4	2	3
4	3	3	3	2	4	4	3	2	4	4	2	3	4	1	4	3	4	2	2	4	4	2	4	1	3	3	4	2	3	4	3	3	2	2	4	2	4	2	4	3	2	3	2	2	3	3	2	2	4
3	2	2	4	1	4	2	4	4	4	4	1	2	4	2	3	5	2	3	3	3	2	1	3	2	3	1	5	1	1	3	3	5	4	2	2	5	3	5	5	2	1	3	2	1	4	5	3	2	3
2	4	2	3	2	4	4	4	3	2	5	4	2	3	4	2	4	2	3	3	3	2	3	4	2	4	2	4	4	4	4	4	3	2	5	4	2	4	4	4	4	2	3	4	2	3	4	4	2	2
4	3	2	2	3	3	3	5	2	4	5	4	4	4	2	4	4	4	4	4	2	3	5	4	3	4	3	3	3	4	4	5	2	2	4	4	4	4	3	3	4	3	3	2	2	4	4	4	4	4
5	2	2	4	4	4	4	4	2	4	4	2	4	4	3	3	4	4	4	3	4	3	4	4	5	4	2	4	4	4	4	4	3	3	5	2	5	4	3	3	3	4	4	4	3	4	4	4	5	2
3	5	2	4	3	2	4	3	2	2	4	1	1	2	2	4	4	1	2	3	2	4	4	4	1	5	3	5	5	2	5	3	3	5	4	2	2	3	2	5	3	2	3	2	1	4	4	3	2	2
2	5	4	4	4	4	1	4	3	3	3	4	3	4	2	3	3	2	5	2	5	3	3	4	2	4	3	4	4	4	4	4	4	3	3	4	4	5	4	3	4	2	3	3	3	4	4	4	2	5
5	4	1	3	4	2	5	2	5	2	5	5	1	2	1	3	4	1	4	3	3	2	4	5	3	1	1	4	4	5	5	4	5	3	5	5	5	2	4	4	2	2	3	3	1	2	5	5	5	5
3	4	2	2	4	2	4	5	1	3	4	2	2	5	5	2	1	2	2	4	5	1	1	4	3	4	2	4	4	2	4	4	4	2	5	2	3	4	4	2	2	3	4	4	4	2	2	4	1	4
2	2	1	2	4	2	1	2	2	1	5	3	1	5	4	3	4	1	2	2	2	2	5	4	1	5	2	2	2	2	2	2	2	2	2	3	2	2	2	2	4	1	2	4	1	2	5	3	2	2
4	2	2	2	1	4	3	4	3	4	4	5	5	3	4	4	2	3	1	2	4	4	3	4	4	2	3	4	2	4	3	4	4	4	4	5	3	4	4	5	2	4	4	2	2	4	4	4	3	2
4	2	2	2	2	2	4	4	2	2	4	2	3	4	2	1	4	3	2	4	1	2	2	4	3	4	2	2	2	2	5	4	2	1	4	2	4	4	2	1	4	2	4	4	2	3	2	4	2	3
5	4	2	4	2	4	3	2	4	4	4	2	4	4	4	2	2	2	4	2	4	2	2	4	2	2	4	4	2	4	5	4	4	2	4	2	5	4	2	3	4	1	4	4	2	4	3	2	5	4
2	4	4	3	2	2	5	5	2	4	5	5	3	2	2	3	4	4	4	3	3	1	5	5	1	4	3	4	5	4	2	4	2	1	5	2	4	2	2	4	5	5	4	3	1	2	5	4	4	4
4	3	4	5	3	1	4	4	2	3	5	1	3	3	2	4	4	4	3	2	2	4	5	3	2	4	4	5	3	2	2	4	2	3	5	2	4	4	3	3	3	2	3	2	2	4	4	2	4	3
3	3	2	4	3	3	3	4	2	3	3	3	2	4	1	2	3	3	3	2	2	2	2	3	3	3	2	3	3	3	3	4	2	3	3	3	3	4	2	3	2	3	4	2	2	3	2	3	3	3
5	2	1	4	4	5	5	4	1	1	5	5	2	5	1	1	5	4	3	2	2	1	5	4	5	2	1	4	4	5	5	4	2	2	5	2	5	5	4	2	5	5	5	2	1	2	5	4	5	1
4	2	2	4	4	3	5	2	3	2	2	3	3	2	4	1	3	4	4	2	4	2	3	3	4	3	2	5	4	4	5	2	3	2	2	4	2	2	3	2	2	4	4	4	3	4	2	4	4	4
3	2	2	3	2	2	5	4	3	3	4	2	4	3	2	3	2	2	4	5	3	2	4	3	3	4	3	5	2	2	4	4	3	3	4	3	4	4	3	3	2	2	3	5	1	2	3	3	4	3
5	4	4	4	5	4	3	5	2	2	5	5	1	5	2	4	5	4	4	2	3	1	5	3	5	5	2	3	5	5	4	5	2	2	5	4	4	5	2	4	5	5	4	2	1	2	5	3	5	2
2	4	4	4	4	2	1	4	4	1	4	2	2	4	4	4	4	2	4	4	5	2	4	4	4	5	4	4	4	2	3	4	3	2	2	2	1	4	4	4	2	4	3	4	4	4	4	4	3	5
3	4	2	2	4	3	2	4	4	2	4	4	4	1	2	2	4	2	3	5	4	2	2	4	4	4	4	3	4	3	4	2	2	2	3	4	4	2	2	4	4	4	4	2	2	4	2	2	2	4
2	2	1	5	2	5	4	4	4	1	5	5	4	5	2	1	4	5	4	1	1	2	5	5	4	2	5	3	2	5	2	5	5	4	4	5	2	4	5	2	1	5	5	2	1	4	5	4	1	4
5	2	4	4	4	2	5	4	5	4	4	4	4	4	4	4	4	4	4	5	4	2	2	4	5	4	2	4	4	4	5	4	2	2	4	4	5	5	4	2	2	4	4	4	4	4	4	2	5	2
4	2	1	4	4	4	4	4	4	2	5	4	4	4	4	2	5	3	4	3	4	2	4	5	2	4	2	4	2	4	4	3	4	2	5	4	2	4	3	4	4	5	4	4	2	3	5	4	1	1
3	4	2	2	2	4	4	2	4	2	5	1	3	3	4	2	2	2	4	2	4	3	2	5	3	2	2	3	3	4	4	3	4	2	5	2	4	3	4	2	2	1	4	2	4	2	4	4	4	4
4	1	5	5	1	3	3	1	4	5	1	5	3	1	5	3	1	5	3	3	5	3	2	5	4	1	5	3	5	2	5	1	1	4	1	5	4	1	5	4	1	5	5	1	5	5	2	5	4	3
2	3	3	3	4	4	2	2	5	2	5	3	3	3	3	3	3	4	3	3	2	2	4	5	4	3	3	4	4	3	5	1	3	2	4	4	3	3	3	2	4	3	3	3	2	2	4	4	3	4
5	4	1	4	4	4	4	3	2	4	5	2	2	5	4	1	4	2	4	2	4	1	5	4	5	3	1	4	5	4	2	3	2	1	4	4	5	4	2	2	5	4	3	2	2	2	4	5	2	4
4	1	1	1	3	5	5	5	2	2	5	1	5	5	2	1	2	3	5	4	3	2	2	3	2	2	1	3	2	5	3	3	4	1	5	3	5	2	2	2	3	5	4	2	1	2	4	5	4	1
5	4	4	4	3	4	5	4	4	2	4	3	2	2	2	3	3	4	3	3	3	3	4	4	2	3	4	4	2	3	4	3	4	3	2	3	3	2	3	4	4	2	4	3	4	4	3	4	4	3
4	2	4	1	4	2	4	4	4	4	4	1	3	2	4	5	2	4	3	4	4	5	4	5	4	4	3	2	5	5	2	2	2	4	3	5	4	4	4	4	1	2	3	4	4	4	4	4	5	4
3	4	5	3	2	4	3	4	2	2	5	3	3	4	2	1	4	2	4	4	4	1	2	4	3	3	3	1	4	5	1	3	2	1	5	3	5	4	2	2	4	4	5	3	3	1	3	2	2	1
4	3	2	4	2	4	4	3	4	4	2	5	4	3	3	3	3	3	5	3	4	2	5	3	4	3	3	5	3	4	4	4	2	4	4	5	5	4	4	4	3	4	4	4	4	4	4	4	4	4
4	3	4	3	4	4	4	4	4	3	4	4	4	4	2	4	3	4	3	2	4	2	2	4	2	2	4	4	2	4	2	4	4	4	3	2	4	4	4	4	2	4	4	2	3	4	4	4	3	2
3	2	4	4	2	5	4	4	4	2	5	2	1	5	2	1	2	4	4	4	4	4	5	5	2	4	4	4	2	2	5	4	4	1	5	4	1	5	4	2	2	4	4	4	2	4	5	4	4	2
2	4	2	4	4	3	4	4	4	2	3	1	1	4	3	1	1	2	3	4	4	3	1	5	1	4	2	4	4	4	5	4	4	2	4	5	3	4	3	4	4	1	4	4	4	3	3	4	1	5
1	5	2	4	4	3	4	5	2	3	5	3	2	4	2	4	5	2	4	5	2	3	4	3	1	5	2	4	4	2	2	5	2	4	4	3	1	4	4	4	3	1	4	4	2	4	5	4	1	5
3	1	1	4	5	4	4	5	1	4	4	5	4	5	1	2	5	3	4	5	3	1	5	4	3	4	2	3	3	4	5	4	3	1	3	4	4	5	2	2	4	4	5	3	1	2	4	4	4	1
5	2	2	2	2	4	4	5	2	1	5	2	5	2	1	1	4	4	4	4	2	1	4	4	4	4	3	4	4	2	2	4	3	2	5	2	5	4	2	3	5	1	4	2	1	1	5	3	4	4
5	2	1	4	5	5	4	5	2	3	4	5	3	5	2	4	4	2	1	3	3	1	3	4	1	5	1	4	4	2	5	5	4	2	4	5	5	4	4	5	4	1	5	3	1	4	2	5	5	5
4	4	3	2	3	3	3	2	4	1	4	5	4	4	2	2	4	4	4	4	4	2	3	4	2	4	4	4	4	5	4	3	3	1	4	5	3	2	2	1	4	5	4	4	2	3	4	3	4	4
3	4	3	4	4	4	4	4	4	4	4	4	3	4	3	4	4	4	3	4	4	3	4	4	4	4	4	4	4	2	4	4	4	3	3	3	4	4	4	4	3	4	3	4	3	4	4	4	4	4
3	4	4	5	2	2	4	4	2	4	4	3	3	4	2	4	2	2	3	2	5	4	3	2	1	4	3	4	2	2	5	4	3	4	3	3	2	2	3	5	2	2	5	2	3	4	3	2	4	3
5	2	4	4	2	4	5	4	2	4	4	5	3	4	4	3	4	3	3	4	4	2	3	3	4	4	3	4	4	3	4	3	4	2	3	5	4	4	4	2	2	4	3	4	3	3	4	4	5	3
4	2	4	4	4	2	4	3	3	3	4	1	3	4	1	2	5	2	5	3	5	1	4	5	4	4	4	4	2	2	5	2	2	4	3	3	2	2	1	4	2	1	4	3	3	2	4	5	4	2
4	2	2	4	4	4	4	4	2	4	2	2	3	4	2	3	2	2	4	4	2	2	2	2	2	3	2	4	4	2	4	4	3	3	2	2	2	4	2	4	4	3	3	4	2	4	2	3	4	4
5	4	2	3	5	4	4	3	2	4	5	3	2	4	2	2	4	3	2	5	5	1	3	4	3	5	2	4	5	5	3	4	3	2	4	5	5	4	2	3	2	4	4	5	2	4	4	5	4	5
3	4	4	4	2	4	4	4	5	2	5	5	3	3	4	1	3	3	1	3	5	2	3	5	4	1	5	3	4	4	2	3	4	1	4	5	4	2	4	2	2	2	4	2	4	4	3	5	4	4
[truncated: 50 more columns]
