# Supplementary material for: Test-retest reliability of the HEXACO-100—And the value of multiple measurements for assessing reliability
Source: PLoS One. 2022 Jan 13;17(1):e0262465. doi: 10.1371/journal.pone.0262465 (PMC8757920; doi:10.1371/journal.pone.0262465)
Supplement: S2 File — (XLSX) [file pone.0262465.s003.xlsx]

## Sheet: Domain Omega Total
HEXACO-100 and HEXACO-60 domain and facet omegas.
Domain Abbreviation	HEXACO-100	HEXACO-60
H	0.879807	0.825242
E	0.847574	0.821206
X	0.896827	0.86974
A	0.870805	0.809659
C	0.870501	0.840736
O	0.832425	0.798172

## Sheet: Facet Omega Total
HEXACO-100 and HEXACO-60 domain and facet omegas.
Facet Abbreviation	HEXACO-100	HEXACO-60
HS	0.830395	0.752401
HF	0.856828	0.844576
HG	0.837307	0.79945
HM	0.78853	0.755543
EF	0.728024	0.65608
EA	0.777497	0.770388
ED	0.790197	0.681235
ES	0.78474	0.725978
XX	0.751672	0.765097
XS	0.759959	0.795812
XO	0.799678	0.673665
XL	0.81374	0.710781
AF	0.825447	0.816998
AG	0.741081	0.640492
AX	0.711248	0.628506
AP	0.823103	0.77941
CO	0.745382	0.643183
CD	0.81086	0.727554
CF	0.77659	0.734312
CP	0.773103	0.770155
OA	0.703954	0.702174
OI	0.659936	0.516348
OC	0.793178	0.792468
OU	0.561116	0.539593
LT	0.684965	NA
